# Supplementary material for: 1,5-Dimethyl-4-[(5-methyl-2-furyl)­methyl­ene­amino]-2-phenyl-1H-pyrazol-3(2H)-one
Source: Acta Crystallogr Sect E Struct Rep Online. 2008 May 30;64(Pt 6):o1170. doi: 10.1107/S1600536808015419 (PMC2961514; doi:10.1107/S1600536808015419)
Supplement: Supplementary file 1 [file e-64-o1170-sup1.cif]

##############################################################################
###                                                                        ###
###        Electronic paper (Acta Crystallographica Section E)             ###
###                                                                        ###
##############################################################################
#                                                                            #
# This CIF contains the data in a paper accepted for publication in Acta     #
# Crystallographica Section E. It conforms to the requirements of Notes      #
# for Authors for Section E, and has been peer reviewed under the auspices   #
# of the IUCr Commission on Journals.                                        #
#                                                                            #
# Full details of the Crystallographic Information File format               #
# are given in the paper "The Crystallographic Information File (CIF):       #
# a New Standard Archive File for Crystallography" by S. R. Hall, F. H.      #
# Allen and I. D. Brown [Acta Cryst. (1991), A47, 655-685].                  #
#                                                                            #
# The current version of the core CIF dictionary is obtainable from          #
# ftp://ftp.iucr.org/pub/cif_core.dic. The current version number is 2.4.    #
#                                                                            #
# Software is freely available for graphical display of the structure(s) in  #
# this CIF.  For information consult the CIF home page http://www.iucr.org/  #
# cif/home.html                                                              #
#                                                                            #
# This file may be used for bona fide research purposes within the           #
# scientific community so long as proper attribution is given to the journal # 
# article from which it was obtained.                                        #
#                                                                            #
##############################################################################
                                             
data_I
_audit_creation_method     SHELXL-97
_chemical_name_systematic
;
1,5-Dimethyl-4-[(5-methyl-2-furyl)methyleneamino]-2-phenyl-1<i>H</i>-pyrazol-
3(2<i>H</i>)-one
;
_chemical_name_common     ?
_chemical_formula_moiety     'C17 H17 N3 O2'
_chemical_formula_sum     'C17 H17 N3 O2'
_chemical_formula_iupac     'C17 H17 N3 O2'
_chemical_formula_weight     295.34
_chemical_melting_point     ?
_symmetry_cell_setting     Monoclinic
_symmetry_space_group_name_H-M     'P 21/c'
_symmetry_space_group_name_Hall     '-P 2ybc'
loop_
    _symmetry_equiv_pos_as_xyz
    'x, y, z'
    '-x, y+1/2, -z+1/2'
    '-x, -y, -z'
    'x, -y-1/2, z-1/2'
_cell_length_a     11.811(7)
_cell_length_b     9.997(6)
_cell_length_c     14.116(9)
_cell_angle_alpha     90.00
_cell_angle_beta     110.963(9)
_cell_angle_gamma     90.00
_cell_volume     1556.4(16)
_cell_formula_units_Z     4
_cell_measurement_reflns_used     3656
_cell_measurement_theta_min     2.555
_cell_measurement_theta_max     27.075
_cell_measurement_temperature     296
_exptl_crystal_description     block
_exptl_crystal_colour     yellow
_exptl_crystal_size_max     0.40
_exptl_crystal_size_mid     0.40
_exptl_crystal_size_min     0.40
_exptl_crystal_density_diffrn     1.260
_exptl_crystal_density_meas     ?
_exptl_crystal_density_method     'not measured'
_exptl_crystal_F_000     624
_exptl_absorpt_coefficient_mu     0.085
_exptl_absorpt_correction_type     multi-scan
_exptl_absorpt_process_details     '(SADABS; Sheldrick, 2000)'
_exptl_absorpt_correction_T_min     0.9669
_exptl_absorpt_correction_T_max     0.9669
_exptl_special_details
;
;
_diffrn_ambient_temperature     296
_diffrn_radiation_type     MoK\a
_diffrn_radiation_wavelength     0.71073
_diffrn_radiation_source     'fine-focus sealed tube'
_diffrn_radiation_monochromator     graphite
_diffrn_measurement_device_type     'Bruker SMART CCD area-detector'
_diffrn_measurement_method     '\f and \w'
_diffrn_detector_area_resol_mean     ?
_diffrn_reflns_number     5012
_diffrn_reflns_av_R_equivalents     0.0967
_diffrn_reflns_av_sigmaI/netI     0.0994
_diffrn_reflns_theta_min     1.85
_diffrn_reflns_theta_max     25.01
_diffrn_reflns_theta_full     25.01
_diffrn_measured_fraction_theta_max     0.973
_diffrn_measured_fraction_theta_full     0.973
_diffrn_reflns_limit_h_min     -4
_diffrn_reflns_limit_h_max     14
_diffrn_reflns_limit_k_min     -11
_diffrn_reflns_limit_k_max     9
_diffrn_reflns_limit_l_min     -16
_diffrn_reflns_limit_l_max     16
_diffrn_standards_number     0
_diffrn_standards_interval_count     ?
_diffrn_standards_interval_time     ?
_diffrn_standards_decay_%     0
_refine_special_details
;
Refinement of <i>F</i>^2^ against ALL reflections. The weighted <i>R</i>-factor
<i>wR</i> and goodness of fit <i>S</i> are based on <i>F</i>^2^, conventional
<i>R</i>-factors <i>R</i> are based on <i>F</i>, with <i>F</i> set to zero for
negative <i>F</i>^2^. The threshold expression of <i>F</i>^2^ >
\s(<i>F</i>^2^) is used only for calculating <i>R</i>-factors(gt) <i>etc</i>.
and is not relevant to the choice of reflections for refinement.
<i>R</i>-factors based on <i>F</i>^2^ are statistically about twice as large
as those based on <i>F</i>, and <i>R</i>- factors based on ALL data will be
even larger.
;
_reflns_number_total     2670
_reflns_number_gt     1904
_reflns_threshold_expression     I>2\s(I)
_refine_ls_structure_factor_coef     Fsqd
_refine_ls_matrix_type     full
_refine_ls_R_factor_all     0.1060
_refine_ls_R_factor_gt     0.0657
_refine_ls_wR_factor_gt     0.1406
_refine_ls_wR_factor_ref     0.1542
_refine_ls_goodness_of_fit_ref     1.072
_refine_ls_restrained_S_all     1.072
_refine_ls_number_reflns     2670
_refine_ls_number_parameters     203
_refine_ls_number_restraints     0
_refine_ls_hydrogen_treatment     constr
_refine_ls_weighting_scheme     calc
_refine_ls_weighting_details
         'calc w=1/[\s^2^(Fo^2^)+(0.0438P)^2^+0.5447P] where P=(Fo^2^+2Fc^2^)/3'
_atom_sites_solution_hydrogens     geom
_atom_sites_solution_primary     direct
_atom_sites_solution_secondary     difmap
_refine_ls_shift/su_max     0.000
_refine_ls_shift/su_mean     0.000
_refine_diff_density_max     0.170
_refine_diff_density_min     -0.170
_refine_ls_extinction_method     'SHELXL97 (Sheldrick, 2008)'
_refine_ls_extinction_coef     0.048(4)
_refine_ls_extinction_expression
                                  'Fc^*^=kFc[1+0.001xFc^2^\l^3^/sin(2\q)]^-1/4^'
loop_
    _atom_type_symbol
    _atom_type_description
    _atom_type_scat_dispersion_real
    _atom_type_scat_dispersion_imag
    _atom_type_scat_source
    'C' 'C' 0.0033 0.0016
                         'International Tables Vol C Tables 4.2.6.8 and 6.1.1.4'
    'H' 'H' 0.0000 0.0000
                         'International Tables Vol C Tables 4.2.6.8 and 6.1.1.4'
    'N' 'N' 0.0061 0.0033
                         'International Tables Vol C Tables 4.2.6.8 and 6.1.1.4'
    'O' 'O' 0.0106 0.0060
                         'International Tables Vol C Tables 4.2.6.8 and 6.1.1.4'
_computing_data_collection     'SMART (Bruker, 2000)'
_computing_cell_refinement     'SMART (Bruker, 2000)'
_computing_data_reduction     'SAINT (Bruker, 2000)'
_computing_structure_solution     'SHELXS97 (Sheldrick, 2008)'
_computing_structure_refinement     'SHELXL97 (Sheldrick, 2008)'
_computing_molecular_graphics     'SHELXTL (Sheldrick, 2008)'
_computing_publication_material     'SHELXTL (Sheldrick, 2008)'
loop_
    _atom_site_type_symbol
    _atom_site_label
    _atom_site_fract_x
    _atom_site_fract_y
    _atom_site_fract_z
    _atom_site_U_iso_or_equiv
    _atom_site_adp_type
    _atom_site_calc_flag
    _atom_site_refinement_flags
    _atom_site_occupancy
    _atom_site_disorder_assembly
    _atom_site_disorder_group
    O O1 0.46426(15) -0.0177(2) 0.11946(13) 0.0512(6) Uani d . 1 . .
    O O2 0.10583(17) 0.3027(2) 0.15207(15) 0.0696(7) Uani d . 1 . .
    N N1 0.23169(19) 0.0950(2) 0.05296(15) 0.0455(6) Uani d . 1 . .
    N N2 -0.07371(19) 0.1894(2) -0.08553(15) 0.0486(6) Uani d . 1 . .
    N N3 -0.05032(19) 0.2766(3) -0.00250(16) 0.0519(7) Uani d . 1 . .
    C C7 0.1172(2) 0.1547(3) 0.01786(18) 0.0433(7) Uani d . 1 . .
    C C1 0.5813(2) -0.0571(3) 0.1754(2) 0.0488(7) Uani d . 1 . .
    C C8 0.0317(2) 0.1251(3) -0.07436(18) 0.0449(7) Uani d . 1 . .
    C C10 0.0408(3) 0.0357(3) -0.15564(19) 0.0576(8) Uani d . 1 . .
    H H4A 0.0415 0.0887 -0.2121 0.086 Uiso calc R 1 . .
    H H4B -0.0275 -0.0238 -0.1773 0.086 Uiso calc R 1 . .
    H H4C 0.1143 -0.0154 -0.1299 0.086 Uiso calc R 1 . .
    C C6 0.3099(2) 0.1276(3) 0.1398(2) 0.0547(8) Uani d . 1 . .
    H H5 0.2884 0.1906 0.1788 0.066 Uiso calc R 1 . .
    C C9 0.0665(2) 0.2508(3) 0.0669(2) 0.0486(7) Uani d . 1 . .
    C C2 0.6170(3) 0.0008(4) 0.2668(2) 0.0621(9) Uani d . 1 . .
    H H7 0.6913 -0.0110 0.3191 0.075 Uiso calc R 1 . .
    C C12 -0.1484(3) 0.3267(3) 0.02341(19) 0.0511(8) Uani d . 1 . .
    C C4 0.4294(2) 0.0702(3) 0.1788(2) 0.0525(8) Uani d . 1 . .
    C C13 -0.2464(3) 0.2472(4) 0.0175(2) 0.0605(9) Uani d . 1 . .
    H H10 -0.2509 0.1595 -0.0054 0.073 Uiso calc R 1 . .
    C C3 0.5208(3) 0.0835(4) 0.2690(2) 0.0704(10) Uani d . 1 . .
    H H11 0.5206 0.1371 0.3227 0.084 Uiso calc R 1 . .
    C C15 -0.3310(4) 0.4306(5) 0.0795(3) 0.0885(14) Uani d . 1 . .
    H H12 -0.3929 0.4662 0.0978 0.106 Uiso calc R 1 . .
    C C17 -0.1411(3) 0.4580(4) 0.0576(2) 0.0673(9) Uani d . 1 . .
    H H13 -0.0750 0.5113 0.0615 0.081 Uiso calc R 1 . .
    C C5 0.6407(3) -0.1481(4) 0.1252(2) 0.0652(9) Uani d . 1 . .
    H H14A 0.7193 -0.1726 0.1722 0.098 Uiso calc R 1 . .
    H H14B 0.6492 -0.1038 0.0678 0.098 Uiso calc R 1 . .
    H H14C 0.5921 -0.2270 0.1029 0.098 Uiso calc R 1 . .
    C C11 -0.1602(3) 0.2351(4) -0.1828(2) 0.0852(13) Uani d . 1 . .
    H H15A -0.1321 0.3176 -0.2015 0.128 Uiso calc R 1 . .
    H H15B -0.2378 0.2492 -0.1769 0.128 Uiso calc R 1 . .
    H H15C -0.1675 0.1688 -0.2338 0.128 Uiso calc R 1 . .
    C C14 -0.3378(3) 0.2996(5) 0.0461(2) 0.0763(11) Uani d . 1 . .
    H H16 -0.4039 0.2468 0.0429 0.092 Uiso calc R 1 . .
    C C16 -0.2332(4) 0.5077(4) 0.0854(3) 0.0879(13) Uani d . 1 . .
    H H17 -0.2288 0.5953 0.1086 0.105 Uiso calc R 1 . .
loop_
    _atom_site_aniso_label
    _atom_site_aniso_U_11
    _atom_site_aniso_U_22
    _atom_site_aniso_U_33
    _atom_site_aniso_U_12
    _atom_site_aniso_U_13
    _atom_site_aniso_U_23
    O1 0.0387(11) 0.0633(14) 0.0496(10) 0.0038(10) 0.0134(8) -0.0004(10)
    O2 0.0511(13) 0.0848(17) 0.0624(13) 0.0078(12) 0.0077(10) -0.0311(12)
    N1 0.0359(13) 0.0542(16) 0.0473(12) -0.0030(11) 0.0159(10) -0.0022(11)
    N2 0.0441(14) 0.0550(16) 0.0423(12) 0.0061(12) 0.0099(10) -0.0064(11)
    N3 0.0401(13) 0.0561(16) 0.0545(13) 0.0049(12) 0.0106(10) -0.0120(12)
    C7 0.0361(15) 0.0492(18) 0.0442(14) -0.0031(13) 0.0139(11) -0.0025(13)
    C1 0.0309(15) 0.057(2) 0.0583(16) 0.0012(13) 0.0153(12) 0.0114(14)
    C8 0.0445(16) 0.0485(18) 0.0441(14) -0.0002(14) 0.0186(12) 0.0029(13)
    C10 0.0570(19) 0.067(2) 0.0473(15) 0.0056(17) 0.0167(13) -0.0030(15)
    C6 0.0446(17) 0.065(2) 0.0531(16) 0.0048(15) 0.0158(13) -0.0141(15)
    C9 0.0405(16) 0.0509(18) 0.0517(15) 0.0003(14) 0.0130(12) -0.0094(14)
    C2 0.0388(16) 0.073(2) 0.0631(18) -0.0015(17) 0.0039(13) -0.0026(17)
    C12 0.0445(17) 0.054(2) 0.0485(15) 0.0101(15) 0.0083(12) 0.0002(14)
    C4 0.0373(16) 0.062(2) 0.0562(16) -0.0004(14) 0.0146(13) -0.0091(15)
    C13 0.0462(18) 0.067(2) 0.0596(17) 0.0060(17) 0.0080(14) -0.0076(16)
    C3 0.0514(19) 0.086(3) 0.0624(18) 0.0040(19) 0.0064(15) -0.0222(18)
    C15 0.060(2) 0.128(4) 0.076(2) 0.039(3) 0.0220(18) -0.011(2)
    C17 0.068(2) 0.055(2) 0.076(2) 0.0100(18) 0.0231(17) -0.0030(17)
    C5 0.0510(18) 0.081(3) 0.0661(18) 0.0154(18) 0.0237(15) 0.0138(18)
    C11 0.084(2) 0.101(3) 0.0503(17) 0.032(2) -0.0009(17) -0.0012(19)
    C14 0.0406(19) 0.113(4) 0.069(2) 0.010(2) 0.0120(15) -0.005(2)
    C16 0.097(3) 0.075(3) 0.090(3) 0.035(3) 0.030(2) -0.009(2)
_geom_special_details
;
All e.s.d.'s (except the e.s.d. in the dihedral angle between two l.s. planes)
are estimated using the full covariance matrix. The cell e.s.d.'s are taken
into account individually in the estimation of e.s.d.'s in distances, angles
and torsion angles; correlations between e.s.d.'s in cell parameters are only
used when they are defined by crystal symmetry. An approximate (isotropic)
treatment of cell e.s.d.'s is used for estimating e.s.d.'s involving l.s.
planes.
;
loop_
    _geom_bond_atom_site_label_1
    _geom_bond_atom_site_label_2
    _geom_bond_site_symmetry_2
    _geom_bond_distance
    _geom_bond_publ_flag
    O1 C4 . 1.375(3) ?
    O1 C1 . 1.382(3) ?
    O2 C9 . 1.237(3) ?
    N1 C6 . 1.285(3) ?
    N1 C7 . 1.397(3) ?
    N2 C8 . 1.359(3) ?
    N2 N3 . 1.407(3) ?
    N2 C11 . 1.461(3) ?
    N3 C9 . 1.401(3) ?
    N3 C12 . 1.424(4) ?
    C7 C8 . 1.364(3) ?
    C7 C9 . 1.435(4) ?
    C1 C2 . 1.337(4) ?
    C1 C5 . 1.475(4) ?
    C8 C10 . 1.488(4) ?
    C10 H4A . 0.9600 ?
    C10 H4B . 0.9600 ?
    C10 H4C . 0.9600 ?
    C6 C4 . 1.438(4) ?
    C6 H5 . 0.9300 ?
    C2 C3 . 1.414(4) ?
    C2 H7 . 0.9300 ?
    C12 C13 . 1.382(4) ?
    C12 C17 . 1.390(4) ?
    C4 C3 . 1.349(4) ?
    C13 C14 . 1.383(5) ?
    C13 H10 . 0.9300 ?
    C3 H11 . 0.9300 ?
    C15 C16 . 1.366(6) ?
    C15 C14 . 1.384(6) ?
    C15 H12 . 0.9300 ?
    C17 C16 . 1.375(5) ?
    C17 H13 . 0.9300 ?
    C5 H14A . 0.9600 ?
    C5 H14B . 0.9600 ?
    C5 H14C . 0.9600 ?
    C11 H15A . 0.9600 ?
    C11 H15B . 0.9600 ?
    C11 H15C . 0.9600 ?
    C14 H16 . 0.9300 ?
    C16 H17 . 0.9300 ?
loop_
    _geom_angle_atom_site_label_1
    _geom_angle_atom_site_label_2
    _geom_angle_atom_site_label_3
    _geom_angle_site_symmetry_1
    _geom_angle_site_symmetry_3
    _geom_angle
    _geom_angle_publ_flag
    C4 O1 C1 . . 106.9(2) ?
    C6 N1 C7 . . 120.3(2) ?
    C8 N2 N3 . . 107.33(19) ?
    C8 N2 C11 . . 124.1(2) ?
    N3 N2 C11 . . 116.8(2) ?
    C9 N3 N2 . . 108.6(2) ?
    C9 N3 C12 . . 124.9(2) ?
    N2 N3 C12 . . 119.8(2) ?
    C8 C7 N1 . . 122.5(2) ?
    C8 C7 C9 . . 108.2(2) ?
    N1 C7 C9 . . 129.3(2) ?
    C2 C1 O1 . . 109.5(3) ?
    C2 C1 C5 . . 133.7(3) ?
    O1 C1 C5 . . 116.8(2) ?
    N2 C8 C7 . . 110.0(2) ?
    N2 C8 C10 . . 120.7(2) ?
    C7 C8 C10 . . 129.3(3) ?
    C8 C10 H4A . . 109.5 ?
    C8 C10 H4B . . 109.5 ?
    H4A C10 H4B . . 109.5 ?
    C8 C10 H4C . . 109.5 ?
    H4A C10 H4C . . 109.5 ?
    H4B C10 H4C . . 109.5 ?
    N1 C6 C4 . . 122.4(3) ?
    N1 C6 H5 . . 118.8 ?
    C4 C6 H5 . . 118.8 ?
    O2 C9 N3 . . 122.4(3) ?
    O2 C9 C7 . . 132.3(2) ?
    N3 C9 C7 . . 105.2(2) ?
    C1 C2 C3 . . 107.2(3) ?
    C1 C2 H7 . . 126.4 ?
    C3 C2 H7 . . 126.4 ?
    C13 C12 C17 . . 120.7(3) ?
    C13 C12 N3 . . 121.6(3) ?
    C17 C12 N3 . . 117.8(3) ?
    C3 C4 O1 . . 109.0(3) ?
    C3 C4 C6 . . 131.8(3) ?
    O1 C4 C6 . . 119.2(2) ?
    C12 C13 C14 . . 119.3(3) ?
    C12 C13 H10 . . 120.4 ?
    C14 C13 H10 . . 120.4 ?
    C4 C3 C2 . . 107.5(3) ?
    C4 C3 H11 . . 126.3 ?
    C2 C3 H11 . . 126.3 ?
    C16 C15 C14 . . 120.0(4) ?
    C16 C15 H12 . . 120.0 ?
    C14 C15 H12 . . 120.0 ?
    C16 C17 C12 . . 118.9(4) ?
    C16 C17 H13 . . 120.5 ?
    C12 C17 H13 . . 120.5 ?
    C1 C5 H14A . . 109.5 ?
    C1 C5 H14B . . 109.5 ?
    H14A C5 H14B . . 109.5 ?
    C1 C5 H14C . . 109.5 ?
    H14A C5 H14C . . 109.5 ?
    H14B C5 H14C . . 109.5 ?
    N2 C11 H15A . . 109.5 ?
    N2 C11 H15B . . 109.5 ?
    H15A C11 H15B . . 109.5 ?
    N2 C11 H15C . . 109.5 ?
    H15A C11 H15C . . 109.5 ?
    H15B C11 H15C . . 109.5 ?
    C13 C14 C15 . . 120.1(4) ?
    C13 C14 H16 . . 120.0 ?
    C15 C14 H16 . . 120.0 ?
    C15 C16 C17 . . 121.1(4) ?
    C15 C16 H17 . . 119.5 ?
    C17 C16 H17 . . 119.5 ?
data_global
_journal_date_recd_electronic     2008-05-06
_journal_date_accepted     2008-05-22
_journal_name_full     'Acta Crystallographica, Section E'
_journal_year     2008
_journal_volume     64
_journal_issue      6
_journal_page_first     o1170
_journal_page_last     o1170
_journal_paper_category     QO
_journal_coeditor_code     BQ2080
_publ_contact_author
;
Prof. yaning Guo
Department of Chemistry,
Baoji University of Arts and Science
Baoji, Shaanxi  721007
People's Republic of China
;
_publ_contact_author_email     ggyn1997@163.com
_publ_contact_author_fax     '?'
_publ_contact_author_phone     '?'
_publ_section_title
;\
1,5-Dimethyl-4-[(5-methyl-2-furyl)methyleneamino]-2-phenyl-1<i>H</i>-pyrazol-\
3(2<i>H</i>)-one
;
loop_
    _publ_author_name
    _publ_author_address
    'Guo, Yaning'
;
Department of Chemistry,
Baoji University of Arts and Science
Baoji, Shaanxi 721007
People's Republic of China
;
