# Supplementary material for: 1,5-Dimethyl-4-[(5-methyl-2-furyl)­methyl­ene­amino]-2-phenyl-1H-pyrazol-3(2H)-one
Source: Acta Crystallogr Sect E Struct Rep Online. 2008 May 30;64(Pt 6):o1170. doi: 10.1107/S1600536808015419 (PMC2961514; doi:10.1107/S1600536808015419)
Supplement: Supplementary file 2 [file e-64-o1170-Isup2.hkl]

# 
# h,k,l, Fc-squared, Fo-squared, sigma(Fo-squared) and status flag 
# 
data_I
_shelx_title ' bb8002p in P-1                   P21/c' 
_shelx_refln_list_code          4 
_shelx_F_calc_maximum      136.26 
_exptl_crystal_F_000       624.00 
_reflns_d_resolution_high  0.8406 
 
loop_ 
 _symmetry_equiv_pos_as_xyz 
 'x, y, z' 
 '-x, y+1/2, -z+1/2' 
 '-x, -y, -z' 
 'x, -y-1/2, z-1/2' 
 
_cell_length_a    11.8110 
_cell_length_b     9.9970 
_cell_length_c    14.1160 
_cell_angle_alpha  90.000 
_cell_angle_beta  110.963 
_cell_angle_gamma  90.000 
 
_shelx_F_squared_multiplier     1.000 
 
loop_ 
 _refln_index_h 
 _refln_index_k 
 _refln_index_l 
 _refln_F_squared_calc 
 _refln_F_squared_meas 
 _refln_F_squared_sigma 
 _refln_observed_status 
   1   0   0     2201.91     2713.75    124.04 o 
   2   0   0     1427.82     1583.87     71.74 o 
   3   0   0       38.97       33.23      2.76 o 
   4   0   0      868.43      824.33     25.64 o 
   5   0   0      760.49      765.01     24.80 o 
   6   0   0      444.77      496.15     18.38 o 
   7   0   0      240.44      229.95     11.37 o 
   8   0   0        3.94        6.27      2.29 o 
   9   0   0       54.09       67.94      6.43 o 
  10   0   0      429.33      422.36     24.76 o 
  11   0   0      250.19      236.06     18.10 o 
  12   0   0        0.03        1.83      4.13 o 
  13   0   0        1.81       11.77      5.05 o 
   1   1   0      194.42      151.71      5.37 o 
   2   1   0      407.57      362.51     47.96 o 
   3   1   0      553.77      533.92     12.05 o 
   4   1   0      272.60      306.22     12.96 o 
   5   1   0       73.73       79.81      3.79 o 
   6   1   0       22.34       29.11      2.98 o 
   7   1   0      490.78      461.18     12.77 o 
   8   1   0       29.77       37.37     18.13 o 
   9   1   0      137.54      159.20     10.88 o 
  10   1   0      133.22      142.36      7.93 o 
  11   1   0      201.06      218.00     12.02 o 
  12   1   0       70.41       74.00      6.76 o 
  13   1   0        4.40        6.73      5.05 o 
   0   2   0        1.65        2.91      1.38 o 
   1   2   0    13738.46    13528.19    723.44 o 
   2   2   0      628.35      545.72     27.34 o 
   3   2   0      152.82      139.56      5.06 o 
   4   2   0     1041.77     1111.27     33.71 o 
   5   2   0     1054.45     1073.09     30.82 o 
   6   2   0       73.06       83.92      4.01 o 
   7   2   0      260.33      240.43      9.68 o 
   8   2   0       18.13       18.05      3.50 o 
   9   2   0       60.89       71.06      5.70 o 
  10   2   0       30.92       36.52      4.08 o 
  11   2   0        6.93        6.73      5.20 o 
  12   2   0       33.12       56.13      9.02 o 
   1   3   0     4240.15     4547.70    142.46 o 
   2   3   0       25.92       30.26      7.88 o 
   3   3   0       77.64       71.28      3.41 o 
   4   3   0        3.07        3.90      2.05 o 
   5   3   0      945.78     1037.03     33.94 o 
   6   3   0      929.98      946.21     29.89 o 
   7   3   0        0.02        2.57      2.22 o 
   8   3   0      273.78      271.15     15.02 o 
   9   3   0        0.49        5.81      3.48 o 
  10   3   0      299.03      290.57     16.19 o 
  11   3   0       86.75       98.07      9.07 o 
  12   3   0        1.24        7.95      5.35 o 
   0   4   0     1986.59     1979.42     91.47 o 
   1   4   0      169.57      178.33      8.17 o 
   2   4   0      371.79      362.25     10.98 o 
   3   4   0      139.70      123.07      5.78 o 
   4   4   0        8.56       11.69      3.52 o 
   5   4   0       16.19       14.48      3.77 o 
   6   4   0      365.47      342.62     16.15 o 
   7   4   0       56.83       44.85      6.42 o 
   8   4   0       22.89       21.31      6.96 o 
   9   4   0      168.18      127.44     11.96 o 
  10   4   0       67.24       78.81     15.61 o 
  11   4   0        5.76        9.95      4.16 o 
  12   4   0        0.25        1.22      2.29 o 
   1   5   0      670.16      647.88     17.99 o 
   2   5   0        0.10        1.89      0.96 o 
   3   5   0       92.73       82.02      4.55 o 
   4   5   0      105.22      122.51     18.23 o 
   5   5   0      289.30      286.50     23.06 o 
   6   5   0      140.59      123.55     10.31 o 
   7   5   0       26.03       13.38      5.12 o 
   8   5   0       43.82       21.01     15.76 o 
   9   5   0      282.38      248.27     16.43 o 
  10   5   0        0.19        0.21      4.51 o 
  11   5   0       64.97       60.00      8.95 o 
   0   6   0       15.98       14.38      3.98 o 
   1   6   0       25.31       28.40      3.40 o 
   2   6   0        2.89        2.13      1.20 o 
   3   6   0        8.46       61.36     40.67 o 
   4   6   0      434.27      453.55     48.22 o 
   5   6   0      105.82       94.43      8.58 o 
   6   6   0       78.10       40.64     21.28 o 
   7   6   0        7.15        7.56      9.94 o 
   8   6   0      111.51       94.72     10.63 o 
   9   6   0        2.22        3.13      3.41 o 
  10   6   0       23.06       20.63      5.98 o 
  11   6   0       38.24       36.63      7.64 o 
   1   7   0       64.27       68.60      5.95 o 
   2   7   0       30.16      102.75     63.56 o 
   3   7   0        4.45       66.82     58.18 o 
   4   7   0       20.43       66.19     33.72 o 
   5   7   0        0.09        1.38      4.59 o 
   6   7   0        7.89        4.11      6.57 o 
   7   7   0       74.74       39.55     22.27 o 
   8   7   0        3.11        0.55      2.98 o 
   9   7   0        0.37        1.46      3.39 o 
  10   7   0        4.87        6.33      4.72 o 
   0   8   0       17.20       23.70      5.05 o 
   1   8   0        0.73        5.45      1.50 o 
   2   8   0       19.17       22.18      5.20 o 
   3   8   0       82.23       82.20     11.33 o 
   4   8   0      177.23      203.22     41.31 o 
   5   8   0        5.04        4.41      3.20 o 
   6   8   0        1.42        1.22      3.52 o 
   7   8   0       42.69       35.16     18.20 o 
   8   8   0       18.97       17.62      8.26 o 
   9   8   0        8.66       10.18      5.11 o 
   1   9   0        0.17        5.20      2.60 o 
   2   9   0        6.06        9.33      4.28 o 
   3   9   0       50.33       38.71      7.80 o 
   4   9   0      222.17      201.03     20.24 o 
   5   9   0        4.62        7.49      4.74 o 
   6   9   0       67.73       67.33     11.48 o 
   7   9   0       69.82       78.03     22.88 o 
   8   9   0        0.16        4.97      2.89 o 
   2  10   0        2.89        5.81      2.75 o 
   3  10   0        0.13        4.89      2.75 o 
   4  10   0       32.95       35.33      7.65 o 
   5  10   0        0.66        6.57      3.52 o 
   6  10   0        0.05        7.03      4.28 o 
   7  10   0       30.46       31.66      7.65 o 
   3  11   0       67.27       69.31     10.86 o 
   4  11   0        1.24       10.24      4.28 o 
 -13   1   1        4.48        4.59      4.43 o 
 -12   1   1       38.09       48.27      5.98 o 
 -11   1   1       37.38       80.37      8.95 o 
 -10   1   1       17.78       77.69     13.00 o 
  -9   1   1        0.01       15.29      7.03 o 
  -8   1   1      315.30      335.48     13.45 o 
  -7   1   1       76.99       85.69      5.36 o 
  -6   1   1     1843.22     1974.04     41.61 o 
  -5   1   1      239.08      236.75      7.13 o 
  -4   1   1      246.92      253.15      9.56 o 
  -3   1   1      970.61      972.78     65.09 o 
  -2   1   1     3867.81     4117.00    276.27 o 
  -1   1   1        7.07       17.76      1.39 o 
   0   1   1     1569.53     1537.01     55.83 o 
   1   1   1      817.31      736.56     17.15 o 
   2   1   1     1414.87     1300.86     33.00 o 
   3   1   1     2079.67     2029.34     41.02 o 
   4   1   1     1662.46     1699.86     35.18 o 
   5   1   1        3.60        5.64      1.13 o 
   6   1   1       33.25       30.66      2.48 o 
   7   1   1      122.95      128.37      5.52 o 
   8   1   1       35.11       38.90      3.98 o 
   9   1   1       64.39       58.46      4.84 o 
  10   1   1       17.36       26.22      4.85 o 
  11   1   1       58.53       60.01      6.30 o 
  12   1   1        4.84        6.76      3.36 o 
 -13   2   1       18.64       36.55      8.56 o 
 -12   2   1        1.01       11.47      5.50 o 
 -11   2   1        3.03       36.64     27.75 o 
 -10   2   1      198.86      202.27      9.68 o 
  -9   2   1      165.90      191.13      9.45 o 
  -8   2   1       58.81       88.09      6.38 o 
  -7   2   1       40.80       71.30      5.97 o 
  -6   2   1       13.96       13.46      2.29 o 
  -5   2   1       80.30       89.32      5.82 o 
  -4   2   1      412.25      414.08     20.98 o 
  -3   2   1     1449.86     1436.34     97.08 o 
  -2   2   1       11.75       11.78      1.40 o 
  -1   2   1    16540.59    13715.20    600.48 o 
   0   2   1      851.28      844.55     28.12 o 
   1   2   1     1756.14     1566.36     80.97 o 
   2   2   1      692.54      596.10     14.72 o 
   3   2   1       76.21       81.52      9.20 o 
   4   2   1     1566.36     1591.94     33.11 o 
   5   2   1      365.28      382.44     10.02 o 
   6   2   1       33.01       42.22      2.64 o 
   7   2   1      199.08      192.22      8.20 o 
   8   2   1       17.55       22.47      3.36 o 
   9   2   1      182.74      178.73      8.70 o 
  10   2   1      438.72      426.32     15.49 o 
  11   2   1       17.40       23.09      7.19 o 
  12   2   1        4.69        2.75      4.28 o 
 -12   3   1       29.96       40.95      7.95 o 
 -11   3   1        7.57       36.82     27.14 o 
 -10   3   1       32.76       47.92     11.93 o 
  -9   3   1       66.21       84.95      9.34 o 
  -8   3   1      394.78      452.33     34.31 o 
  -7   3   1       46.31       61.36      6.58 o 
  -6   3   1       20.07       11.98      3.36 o 
  -5   3   1       72.13      105.48      9.95 o 
  -4   3   1      114.12      112.54      5.21 o 
  -3   3   1      231.30      224.31      7.78 o 
  -2   3   1     1981.61     1888.85    105.93 o 
  -1   3   1      630.35      644.96     22.82 o 
   0   3   1      590.92      561.67     26.98 o 
   1   3   1      237.34      248.17     12.08 o 
   2   3   1      488.51      429.95     12.09 o 
   3   3   1      332.33      326.45     12.83 o 
   4   3   1      166.40      171.85      9.20 o 
   5   3   1       36.62       50.63      8.26 o 
   6   3   1      621.84      615.24     24.60 o 
   7   3   1       30.83       35.34      3.56 o 
   8   3   1       39.81       43.74      4.18 o 
   9   3   1       90.68       84.63      8.27 o 
  10   3   1       48.32       45.50      6.21 o 
  11   3   1        1.10        5.99      2.63 o 
  12   3   1       11.98       22.48      7.34 o 
 -12   4   1        4.47       10.42      5.58 o 
 -11   4   1       74.09      114.96     45.68 o 
 -10   4   1        0.00        5.98     13.45 o 
  -9   4   1      145.82      120.74     11.60 o 
  -8   4   1       25.57       25.94      8.95 o 
  -7   4   1        0.74        0.00      2.30 o 
  -6   4   1       42.58       53.10      6.76 o 
  -5   4   1      613.77      640.04     18.83 o 
  -4   4   1       58.90       65.12     10.72 o 
  -3   4   1      453.27      400.73     24.42 o 
  -2   4   1       58.90       73.47     19.22 o 
  -1   4   1       45.16       49.01      3.92 o 
   0   4   1      525.34      510.62     24.07 o 
   1   4   1      274.24      271.56      8.52 o 
   2   4   1       56.95       67.45     17.99 o 
   3   4   1      106.59      103.34     10.96 o 
   4   4   1       17.80       30.63     10.86 o 
   5   4   1       36.50       42.27     10.25 o 
   6   4   1        7.26        5.84      3.33 o 
   7   4   1      292.26      243.02     13.99 o 
   8   4   1        4.11        4.92      5.50 o 
   9   4   1       36.92       28.44      6.73 o 
  10   4   1       14.54       18.16      4.80 o 
  11   4   1        0.38        3.94      2.97 o 
  12   4   1        0.23        1.89      2.60 o 
 -12   5   1        3.90       17.03      7.57 o 
 -11   5   1       57.91       52.83      9.08 o 
 -10   5   1        4.23        3.97      4.82 o 
  -9   5   1        0.02        0.00      2.81 o 
  -8   5   1       58.27       28.96     19.13 o 
  -7   5   1      181.36      177.26     13.06 o 
  -6   5   1        1.87        2.72      3.30 o 
  -5   5   1       11.42       12.06      4.43 o 
  -4   5   1       71.76       97.16     20.36 o 
  -3   5   1       96.04      100.21      5.44 o 
  -2   5   1      616.40      613.82     27.18 o 
  -1   5   1      628.10      652.40     18.52 o 
   0   5   1     1118.02     1146.66     39.95 o 
   1   5   1       79.14      112.21     19.07 o 
   2   5   1      194.36      185.77     12.12 o 
   3   5   1       17.84       39.79     14.91 o 
   4   5   1       46.16       34.45     15.53 o 
   5   5   1      283.04      292.47     14.61 o 
   6   5   1       24.19       21.30      7.34 o 
   7   5   1      226.28      209.96     13.90 o 
   8   5   1        0.02        0.00      3.67 o 
   9   5   1       78.89       70.35      8.55 o 
  10   5   1       62.69       51.62      7.79 o 
  11   5   1      121.05      110.32     10.98 o 
 -11   6   1       60.20       44.35      8.38 o 
 -10   6   1       13.39        8.67     11.32 o 
  -9   6   1        0.70        1.05      3.38 o 
  -8   6   1       23.85       15.70      7.34 o 
  -7   6   1       40.79       35.41     17.59 o 
  -6   6   1        0.93        0.06      2.89 o 
  -5   6   1      269.09      261.22     14.89 o 
  -4   6   1       49.68       89.68     29.61 o 
  -3   6   1       12.71       25.39      6.73 o 
  -2   6   1        2.04        3.36      2.60 o 
  -1   6   1        2.70        2.75      1.19 o 
   0   6   1      764.89      757.01     28.92 o 
   1   6   1       72.15       77.93      9.19 o 
   2   6   1       60.14       47.60      7.50 o 
   3   6   1       29.35       68.27     41.68 o 
   4   6   1        6.40       11.16      5.05 o 
   5   6   1        6.40        6.05      5.58 o 
   6   6   1       17.97        6.06      6.88 o 
   7   6   1        2.57        0.56      4.43 o 
   8   6   1      179.00      163.37     12.28 o 
   9   6   1        0.57        0.00      2.98 o 
  10   6   1        0.02        0.39      3.82 o 
  11   6   1        9.85        7.90      5.25 o 
 -10   7   1        0.80        0.00      3.15 o 
  -9   7   1        0.30        2.09      2.86 o 
  -8   7   1       22.12       19.23      9.10 o 
  -7   7   1        5.57        2.94      3.82 o 
  -6   7   1        0.58        0.00      3.90 o 
  -5   7   1       14.20        6.42      4.35 o 
  -4   7   1       55.42      106.70     58.30 o 
  -3   7   1       57.79      130.58     68.02 o 
  -2   7   1      267.47      266.05     27.70 o 
  -1   7   1       14.06       11.48      2.86 o 
   0   7   1      235.20      237.44     12.78 o 
   1   7   1       76.67       65.93      5.66 o 
   2   7   1       24.04       93.69     57.28 o 
   3   7   1       88.84      151.34     57.65 o 
   4   7   1       25.43       61.71     26.77 o 
   5   7   1      248.38      239.78     14.80 o 
   6   7   1      452.44      441.74     25.54 o 
   7   7   1        8.19        4.97      6.12 o 
   8   7   1        9.22        2.73      8.26 o 
   9   7   1        7.64        6.49      6.57 o 
  10   7   1        4.57        5.31      4.45 o 
  -9   8   1        0.14        0.00      2.97 o 
  -8   8   1       40.09       34.00     15.60 o 
  -7   8   1       15.31       17.20      5.08 o 
  -6   8   1       75.11       65.48     29.61 o 
  -5   8   1      154.79      189.47     36.47 o 
  -4   8   1       46.04       95.83     42.53 o 
  -3   8   1       29.38       32.12      6.73 o 
  -2   8   1      197.29      206.41     18.25 o 
  -1   8   1       26.14       24.54      3.61 o 
   0   8   1       87.06       78.91      6.87 o 
   1   8   1       69.59       79.13     10.41 o 
   2   8   1        6.67       11.47      4.89 o 
   3   8   1       56.84       55.54      9.33 o 
   4   8   1        6.41        8.10      5.05 o 
   5   8   1      169.24      176.69     29.35 o 
   6   8   1       53.53       56.71      7.46 o 
   7   8   1       24.74       14.16      8.95 o 
   8   8   1       18.16       10.93      6.65 o 
   9   8   1        0.85        0.06      5.58 o 
  -8   9   1        0.41        2.68      4.05 o 
  -7   9   1       31.32       30.01      5.43 o 
  -6   9   1       57.93       54.77     10.10 o 
  -5   9   1        7.19       13.91      5.81 o 
  -4   9   1        0.12        5.66      3.52 o 
  -3   9   1       64.00       59.68      9.49 o 
  -2   9   1       39.57       40.69      7.34 o 
  -1   9   1        0.21        4.13      1.68 o 
   0   9   1        0.00        3.36      2.75 o 
   1   9   1        6.10       11.01      4.59 o 
   2   9   1       10.42       16.97      6.12 o 
   3   9   1        2.95        6.73      3.52 o 
   4   9   1       14.61       22.48      7.65 o 
   5   9   1        5.11        9.02      4.59 o 
   6   9   1       61.49       56.92     10.40 o 
   7   9   1        5.78        8.41      4.43 o 
   8   9   1        2.59        2.04      7.80 o 
  -7  10   1        9.82       18.50      6.73 o 
  -6  10   1       32.14       33.19      7.49 o 
  -5  10   1       20.04       24.62      5.81 o 
  -4  10   1      172.88      163.78     18.23 o 
  -3  10   1        0.49        6.12      2.90 o 
  -2  10   1       63.00       63.81      9.49 o 
   1  10   1        0.09        4.89      2.45 o 
   2  10   1        6.06       13.00      4.89 o 
   3  10   1       24.52       32.88      7.19 o 
   4  10   1       46.75       47.88      9.03 o 
   5  10   1        3.06        8.26      3.67 o 
   6  10   1       14.34       20.03      7.65 o 
  -5  11   1       10.72       20.80      7.49 o 
  -4  11   1        3.38        9.94      3.82 o 
  -3  11   1        0.42       10.86      2.60 o 
   3  11   1        4.73        6.88      3.36 o 
   4  11   1        0.49        8.71      3.82 o 
 -13   0   2        0.38        5.81      5.81 o 
 -12   0   2       49.66       87.66     10.71 o 
 -11   0   2       37.56      148.22     13.92 o 
 -10   0   2     1422.00     1480.44     47.60 o 
  -8   0   2      416.81      456.89     18.64 o 
  -7   0   2      530.72      501.85     18.86 o 
  -5   0   2      372.66      408.56     15.14 o 
  -3   0   2     2477.82     2710.57    122.16 o 
  -2   0   2        8.41        8.72      1.99 o 
  -1   0   2    12967.33    13503.50    473.69 o 
   0   0   2     8487.82     8338.42    230.35 o 
   1   0   2    10823.95    10797.78    297.32 o 
   2   0   2     8578.25     9262.08    254.38 o 
   3   0   2      128.20      113.17      5.53 o 
   4   0   2      273.87      251.56     10.17 o 
   5   0   2     1898.29     1913.90     56.63 o 
   6   0   2      813.87      811.83     27.35 o 
   7   0   2      146.69      152.21      8.74 o 
   8   0   2      435.82      420.11     23.86 o 
   9   0   2      372.34      360.75     22.59 o 
  10   0   2       36.98       35.95      7.04 o 
  11   0   2      172.99      152.45     14.56 o 
  12   0   2       51.33       60.89      9.33 o 
 -13   1   2        0.84        7.80      5.50 o 
 -12   1   2        1.90       71.71     11.77 o 
 -11   1   2      286.34      344.35     29.54 o 
 -10   1   2       53.82      113.68     13.92 o 
  -9   1   2      224.41      244.92      8.30 o 
  -8   1   2       42.33       52.77     11.25 o 
  -7   1   2       79.13      106.03     10.80 o 
  -6   1   2        3.84        7.03      2.29 o 
  -5   1   2      591.73      627.63     16.32 o 
  -4   1   2      194.08      189.13     11.93 o 
  -3   1   2       97.72       94.99      9.52 o 
  -2   1   2     2877.53     3077.45    267.88 o 
  -1   1   2     1521.04     1504.08     54.79 o 
   0   1   2      181.95      200.18      6.72 o 
   1   1   2     1068.64     1028.14     23.83 o 
   2   1   2      153.99      142.23      4.24 o 
   3   1   2       52.52       43.57      2.20 o 
   4   1   2     1094.91     1095.09     25.26 o 
   5   1   2      827.44      866.47     19.82 o 
   6   1   2       99.46       92.25      4.33 o 
   7   1   2        1.24        4.98      1.88 o 
   8   1   2        7.28       15.59      3.59 o 
   9   1   2      130.86      132.16      8.83 o 
  10   1   2        2.18        9.48      3.22 o 
  11   1   2       38.72       39.27      5.29 o 
  12   1   2        5.66        4.37      3.18 o 
 -13   2   2        5.29       22.17      7.64 o 
 -12   2   2        0.60       76.29     12.69 o 
 -11   2   2       85.53      116.24     41.25 o 
 -10   2   2        6.29       22.48      8.72 o 
  -9   2   2      646.07      674.16     20.34 o 
  -8   2   2        6.50       21.89     12.77 o 
  -7   2   2      604.88      612.56     15.64 o 
  -6   2   2       46.03       74.38      5.82 o 
  -5   2   2       31.02       36.26      3.52 o 
  -4   2   2     1734.84     1735.42    138.29 o 
  -3   2   2     4573.59     4906.86    402.81 o 
  -2   2   2    18566.70    16960.62   5971.04 o 
  -1   2   2     1673.83     1732.64    216.07 o 
   0   2   2     6002.96     6465.42    284.81 o 
   1   2   2     2180.70     2143.06     54.28 o 
   2   2   2     1054.55     1002.81     27.91 o 
   3   2   2       76.68       70.11      3.83 o 
   4   2   2     1218.04     1251.25     26.73 o 
   5   2   2       44.00       48.24      2.61 o 
   6   2   2      620.52      655.22     18.60 o 
   7   2   2        1.40        2.93      1.73 o 
   8   2   2      143.15      131.38      7.11 o 
   9   2   2        0.35        3.82      1.95 o 
  10   2   2       96.23       97.91      7.78 o 
  11   2   2        0.02        5.96      3.82 o 
  12   2   2        2.97        5.05      4.28 o 
 -13   3   2        2.65       84.24     13.00 o 
 -12   3   2       35.28       77.52     37.93 o 
 -11   3   2       62.60       76.95     28.00 o 
 -10   3   2        0.98        5.16      3.68 o 
  -9   3   2      123.16      114.49     17.69 o 
  -8   3   2      130.12      155.72     33.10 o 
  -7   3   2      210.20      229.42     23.56 o 
  -6   3   2       28.19       39.93      7.19 o 
  -5   3   2      656.18      705.11     41.37 o 
  -4   3   2      398.33      420.15     63.36 o 
  -3   3   2      152.74      169.81     10.06 o 
  -2   3   2     3233.56     3199.65    334.93 o 
  -1   3   2      815.97      886.28     57.68 o 
   0   3   2       59.66       61.03      3.84 o 
   2   3   2      878.77      807.59     19.79 o 
   3   3   2      666.67      691.20     17.77 o 
   4   3   2       24.76       35.00      2.87 o 
   5   3   2      464.83      446.67     13.42 o 
   6   3   2      262.58      266.41      9.77 o 
   7   3   2       18.00       27.06      4.74 o 
   8   3   2      146.28      128.79      7.08 o 
   9   3   2      237.90      206.11     12.99 o 
  10   3   2        0.03        1.89      2.16 o 
  11   3   2        0.88        6.42      4.74 o 
  12   3   2        1.22        2.29      3.36 o 
 -12   4   2       55.56       93.57     39.16 o 
 -11   4   2        0.21        4.74      4.43 o 
 -10   4   2      351.90      337.59     34.79 o 
  -9   4   2       17.16       20.40      6.02 o 
  -8   4   2      246.89      236.45     15.30 o 
  -7   4   2       17.27       15.22      4.57 o 
  -6   4   2       12.73       44.91     27.60 o 
  -5   4   2      148.16      146.65     10.07 o 
  -4   4   2      511.37      502.90     51.29 o 
  -3   4   2     1362.18     1498.63     73.86 o 
  -2   4   2       55.55       47.43      4.01 o 
  -1   4   2      124.27      133.17      8.90 o 
   0   4   2        1.37        0.96      0.81 o 
   1   4   2       18.49       19.58      3.98 o 
   2   4   2       24.27       36.51     14.53 o 
   3   4   2      690.22      717.05     24.44 o 
   4   4   2      394.15      413.55     16.63 o 
   5   4   2      100.05      102.04      5.10 o 
   6   4   2       62.51       59.16      6.71 o 
   7   4   2      284.37      288.70     15.14 o 
   8   4   2       43.45       30.41      5.70 o 
   9   4   2       98.43       99.84      9.35 o 
  10   4   2       16.72       20.77      5.38 o 
  11   4   2        0.09        0.62      2.31 o 
 -12   5   2       55.87       97.81     39.85 o 
 -11   5   2       14.86       21.53      7.15 o 
 -10   5   2       34.21       21.31     15.14 o 
  -9   5   2        3.32        1.08      3.33 o 
  -8   5   2       55.40       44.54      7.81 o 
  -7   5   2      190.39      161.85     14.26 o 
  -6   5   2        8.52        7.08      3.30 o 
  -5   5   2      103.60      122.57     16.01 o 
  -4   5   2       15.07       36.18     21.49 o 
  -3   5   2      850.73      820.58     45.16 o 
  -2   5   2       14.13       18.96      2.72 o 
  -1   5   2      474.93      495.30     20.05 o 
   0   5   2        9.11       13.39      2.31 o 
   1   5   2       23.75       19.27      4.28 o 
   2   5   2        0.06        1.68      1.99 o 
   3   5   2        2.73        5.70      2.91 o 
   4   5   2       65.89       61.51     13.24 o 
   5   5   2       72.75       56.03      6.33 o 
   6   5   2       13.14        9.89      5.28 o 
   7   5   2       20.19       22.61      5.68 o 
   8   5   2        3.01        0.00      2.99 o 
   9   5   2        8.60        4.94      4.04 o 
  10   5   2      158.61      128.33     11.60 o 
  11   5   2        4.62        8.72      8.10 o 
 -11   6   2       18.80       15.57      6.96 o 
 -10   6   2        1.37        0.66      3.59 o 
  -9   6   2        3.86        5.33      4.21 o 
  -8   6   2       17.69       16.41      5.79 o 
  -7   6   2      276.27      245.42     27.79 o 
  -6   6   2        2.12        2.15      3.01 o 
  -5   6   2      123.76      115.47     10.29 o 
  -4   6   2       69.57       82.38     10.56 o 
  -3   6   2       95.51      110.13     12.10 o 
  -2   6   2       28.85       31.05      5.66 o 
  -1   6   2       69.97       65.84      5.62 o 
   0   6   2        4.94       11.02      2.20 o 
   1   6   2       19.27       17.09      2.64 o 
   2   6   2      186.91      214.05     28.38 o 
   3   6   2      789.65      776.30     39.61 o 
   4   6   2      140.49      149.11     19.08 o 
   5   6   2       68.41       64.40      7.41 o 
   6   6   2      278.70      241.96     14.23 o 
   7   6   2       99.49       85.09      8.63 o 
   8   6   2        9.83       10.53      4.77 o 
   9   6   2       30.63       28.54      6.96 o 
  10   6   2       14.64       12.47      7.49 o 
 -11   7   2        9.78       15.17      6.45 o 
 -10   7   2        5.88        6.68      4.37 o 
  -9   7   2        9.78        7.19      4.91 o 
  -8   7   2      126.58      118.12     14.01 o 
  -7   7   2      267.03      255.87     17.60 o 
  -6   7   2       85.17       68.77      9.43 o 
  -5   7   2        5.51        5.24      3.93 o 
  -4   7   2      138.83      159.75     29.04 o 
  -3   7   2       23.37       24.47      5.20 o 
  -2   7   2        6.16       12.39      4.59 o 
  -1   7   2      269.12      265.50     13.95 o 
   0   7   2      153.67      154.06      9.68 o 
   1   7   2       31.62       25.09      5.35 o 
   2   7   2      205.46      222.15     27.31 o 
   3   7   2      198.76      219.29     28.53 o 
   4   7   2       72.71       71.05     10.18 o 
   5   7   2        0.37        0.92      3.00 o 
   6   7   2      100.96       94.11      9.19 o 
   7   7   2       16.19       19.42      5.51 o 
   8   7   2       14.71       15.45      5.39 o 
   9   7   2        0.03        0.00      2.32 o 
 -10   8   2        3.49        6.76      4.35 o 
  -9   8   2        0.06        3.89      4.05 o 
  -8   8   2        0.49        1.16      4.51 o 
  -7   8   2       29.55       37.74      6.68 o 
  -6   8   2      239.53      225.15     16.41 o 
  -5   8   2       15.82       21.97      5.58 o 
  -4   8   2       66.06       94.74     23.26 o 
  -3   8   2        0.19        3.52      3.06 o 
  -2   8   2        3.49        5.57      1.83 o 
  -1   8   2        5.33       10.58      2.96 o 
   0   8   2       25.82       33.50      6.42 o 
   1   8   2        0.68        4.89      2.60 o 
   2   8   2      158.20      147.43     15.94 o 
   3   8   2        1.68        6.57      4.43 o 
   4   8   2      183.58      168.45     18.09 o 
   5   8   2       44.88       42.92      6.00 o 
   6   8   2       19.48       18.58      5.12 o 
   7   8   2       37.12       37.63      6.49 o 
   8   8   2       11.28       10.72      4.97 o 
  -9   9   2        2.55        4.31      5.96 o 
  -8   9   2       16.34       15.96      5.35 o 
  -7   9   2        5.78        7.85      3.73 o 
  -6   9   2       10.29       14.68      6.58 o 
  -5   9   2        6.11       12.54      5.20 o 
  -4   9   2       42.18       38.09      7.34 o 
  -3   9   2       55.31       46.82      8.26 o 
  -2   9   2       36.87       37.63      6.73 o 
  -1   9   2       13.53       20.64      4.43 o 
   0   9   2       42.61       41.30      7.34 o 
   1   9   2       21.58       24.93      5.96 o 
   2   9   2        3.24        4.89      3.52 o 
   3   9   2      108.32       96.30     13.32 o 
   4   9   2        3.42        6.42      4.28 o 
   5   9   2       60.18       63.95     10.86 o 
   6   9   2        5.43       10.09      4.74 o 
   7   9   2        1.42        5.20      3.52 o 
  -7  10   2        2.50       11.16      4.59 o 
  -6  10   2        0.00        8.56      4.13 o 
  -5  10   2       29.31       31.05      6.58 o 
  -4  10   2       12.78       22.02      5.35 o 
  -3  10   2       35.45       40.99      7.49 o 
   0  10   2       13.40       20.03      4.28 o 
   1  10   2       44.98       47.88      8.41 o 
   2  10   2        0.46        7.19      3.36 o 
   3  10   2        3.48        8.26      4.59 o 
   4  10   2       24.63       36.70      7.95 o 
   5  10   2        7.37       15.29      6.42 o 
   6  10   2        0.26        6.88      5.05 o 
  -5  11   2        4.09       16.21      6.57 o 
  -4  11   2        1.68        4.89      2.60 o 
   2  11   2       61.68       65.18     10.71 o 
   3  11   2        9.52       18.20      6.73 o 
   4  11   2       49.61       53.39      9.94 o 
 -13   1   3       27.58       64.08     12.69 o 
 -12   1   3      256.49      280.68     20.40 o 
 -11   1   3       27.79      105.23     13.15 o 
 -10   1   3       50.43      153.92     15.76 o 
  -9   1   3      106.51      158.13     10.27 o 
  -8   1   3        6.66       23.88     17.51 o 
  -7   1   3      369.30      417.39     14.79 o 
  -6   1   3      454.99      527.39     13.59 o 
  -5   1   3        3.77        5.66      1.99 o 
  -4   1   3      294.22      324.70     39.06 o 
  -3   1   3      215.14      205.47     17.96 o 
  -2   1   3     3118.57     3242.18    102.54 o 
  -1   1   3    11546.37    10943.52    478.66 o 
   0   1   3     4739.77     4531.14    114.52 o 
   1   1   3     2932.36     2837.07     56.35 o 
   2   1   3      332.58      295.47      7.65 o 
   3   1   3      195.92      188.63      5.82 o 
   4   1   3      360.57      392.61     10.31 o 
   5   1   3      187.19      191.93      6.51 o 
   6   1   3       47.96       51.98      3.18 o 
   7   1   3      167.10      156.99      9.58 o 
   8   1   3      926.56      903.49     25.68 o 
   9   1   3       18.52       19.87      4.53 o 
  10   1   3       93.95       92.11      7.79 o 
  11   1   3        2.53        0.00      3.67 o 
 -13   2   3        8.00       34.25     11.31 o 
 -12   2   3        0.25        4.59      3.06 o 
 -11   2   3       63.40       97.25     40.32 o 
 -10   2   3       34.67       71.58     36.41 o 
  -9   2   3       70.02      118.01     15.15 o 
  -8   2   3      129.50      158.79      7.47 o 
  -7   2   3      349.49      359.97     10.47 o 
  -6   2   3      194.81      215.38     13.51 o 
  -5   2   3     1082.95     1178.26     36.14 o 
  -4   2   3      439.83      474.70     55.22 o 
  -3   2   3      428.71      442.26     61.91 o 
  -2   2   3    16084.86    19555.52   2858.89 o 
  -1   2   3       87.47      107.69      9.23 o 
   0   2   3     3765.25     3837.28     95.66 o 
   1   2   3      169.63      179.11      5.11 o 
   2   2   3      524.83      519.81     12.79 o 
   3   2   3      107.97      103.68      3.85 o 
   4   2   3      255.89      257.88      7.44 o 
   5   2   3        2.02        6.27      1.81 o 
   6   2   3      330.24      327.69     11.49 o 
   7   2   3       10.30       10.61      2.50 o 
   8   2   3       21.50       30.35      3.98 o 
   9   2   3      146.03      125.30      7.42 o 
  10   2   3       50.81       57.20      6.14 o 
  11   2   3        0.01        1.07      3.82 o 
 -13   3   3       37.39       80.96     40.15 o 
 -12   3   3       19.78       77.14     41.14 o 
 -11   3   3       61.03       81.99     27.01 o 
 -10   3   3       62.43       74.78     29.07 o 
  -9   3   3        0.95        4.82      3.44 o 
  -8   3   3       39.56       68.05     32.97 o 
  -7   3   3       59.34       74.29     23.26 o 
  -6   3   3      814.30      825.62     84.34 o 
  -5   3   3      267.74      240.68     23.15 o 
  -4   3   3      692.23      623.11     63.90 o 
  -3   3   3     1729.21     1755.09    168.28 o 
  -2   3   3     4121.21     4401.79    503.16 o 
  -1   3   3        4.22        4.66      1.50 o 
   0   3   3      329.13      377.79     21.53 o 
   1   3   3     1082.53     1077.55     55.78 o 
   2   3   3      149.31      153.90      7.73 o 
   3   3   3      363.39      376.52     11.29 o 
   4   3   3      214.14      231.98      8.29 o 
   5   3   3       22.79       21.29      2.89 o 
   6   3   3      186.43      168.72      7.66 o 
   7   3   3       21.48       17.00      5.43 o 
   8   3   3       41.92       49.54      4.59 o 
   9   3   3      379.46      370.17     18.56 o 
  10   3   3        4.79        5.70      2.76 o 
  11   3   3       64.21       59.21      9.95 o 
 -13   4   3        9.85       78.31     53.67 o 
 -12   4   3       49.40       86.09     33.58 o 
 -11   4   3        3.35        8.91     12.31 o 
 -10   4   3      113.11      141.00     36.83 o 
  -9   4   3       28.15       21.09      6.10 o 
  -8   4   3       71.15       77.38     12.09 o 
  -7   4   3      146.25      152.67     11.87 o 
  -6   4   3      477.49      486.26     27.69 o 
  -5   4   3      111.14      102.70     15.17 o 
  -4   4   3       12.03       13.89      2.66 o 
  -3   4   3     3624.12     3659.75    460.89 o 
  -2   4   3       83.85       78.57      5.98 o 
  -1   4   3     2228.14     2493.86    145.65 o 
   0   4   3       44.63       51.49      6.00 o 
   1   4   3        0.07        8.75      8.10 o 
   2   4   3      768.50      736.53     21.47 o 
   3   4   3     1002.33     1024.00     52.07 o 
   4   4   3       50.54       43.23      8.95 o 
   5   4   3        0.00        0.17      1.85 o 
   6   4   3       69.94       64.36      6.82 o 
   7   4   3      109.56       99.33      8.85 o 
   8   4   3       53.14       40.68      6.37 o 
   9   4   3       20.16       20.05      5.42 o 
  10   4   3       61.20       61.26      7.23 o 
  11   4   3        7.61       10.22      3.92 o 
 -12   5   3        3.79       17.14     15.29 o 
 -11   5   3        8.75       11.53      6.49 o 
 -10   5   3       52.23       39.56      8.24 o 
  -9   5   3       69.82       66.38      9.73 o 
  -8   5   3       17.47       14.48      5.88 o 
  -7   5   3      125.12      115.04     10.82 o 
  -6   5   3       56.23       55.38      8.19 o 
  -5   5   3        9.60       11.05      2.04 o 
  -4   5   3      164.14      145.67     13.42 o 
  -3   5   3      691.05      607.63     59.57 o 
  -2   5   3       37.66       34.43      3.83 o 
  -1   5   3        2.66        2.26      1.30 o 
   0   5   3      207.33      192.38     16.05 o 
   1   5   3      211.15      232.80      8.36 o 
   2   5   3       11.46       30.77     12.08 o 
   3   5   3      204.99      204.35     24.86 o 
   4   5   3      375.70      380.50     25.01 o 
   5   5   3       65.60       56.88      6.44 o 
   6   5   3      159.42      147.56     10.69 o 
   7   5   3       13.75        9.55      6.27 o 
   8   5   3        0.26        0.00      2.98 o 
   9   5   3       14.58       13.76      4.96 o 
  10   5   3      145.38      130.24     11.55 o 
 -11   6   3        0.80        0.00      8.87 o 
 -10   6   3       36.21       40.72      8.88 o 
  -9   6   3       21.05       17.04      6.31 o 
  -8   6   3      109.81      107.10     12.07 o 
  -7   6   3       72.57       63.54      8.95 o 
  -6   6   3       56.46       57.08      8.07 o 
  -5   6   3      658.58      460.46    166.72 o 
  -4   6   3       14.29       16.36      5.66 o 
  -3   6   3       18.51       26.46      5.66 o 
  -2   6   3       13.84       10.65      2.76 o 
  -1   6   3       95.52       93.89      6.93 o 
   0   6   3      346.63      356.90     16.38 o 
   1   6   3      156.50      163.74      6.81 o 
   2   6   3       84.14      131.31     21.28 o 
   3   6   3       55.11       71.56     25.63 o 
   4   6   3      219.16      199.91     11.73 o 
   5   6   3        2.64        2.18      2.68 o 
   6   6   3        9.06        6.27      4.14 o 
   7   6   3       35.53       29.30      6.25 o 
   8   6   3        6.54        3.81      3.34 o 
   9   6   3        1.20        0.87      3.29 o 
  10   6   3       11.47       12.49      5.24 o 
 -11   7   3        0.24        0.00      5.50 o 
 -10   7   3       15.76       16.20      6.83 o 
  -9   7   3       21.05       22.83      6.93 o 
  -8   7   3       26.56       27.55      7.56 o 
  -7   7   3        1.25        2.87      4.13 o 
  -6   7   3      160.02      141.10     13.32 o 
  -5   7   3      130.36      117.81     24.43 o 
  -4   7   3      163.77      169.45     19.31 o 
  -3   7   3        0.45        5.20      2.75 o 
  -2   7   3       24.87       31.85      4.07 o 
  -1   7   3       16.09       19.68      3.24 o 
   0   7   3       58.46       58.79      6.43 o 
   1   7   3        9.09       16.36      5.66 o 
   2   7   3       80.54      110.29     23.50 o 
   3   7   3        3.24       32.60     24.16 o 
   4   7   3        7.30        6.65      3.44 o 
   5   7   3       55.99       53.02      7.09 o 
   6   7   3        0.32        0.00      2.49 o 
   7   7   3       79.74       69.13      7.95 o 
   8   7   3       39.77       36.72      6.65 o 
   9   7   3        0.55        0.51      3.22 o 
 -10   8   3        8.23        6.48      5.43 o 
  -9   8   3        0.80        6.16      3.64 o 
  -8   8   3        3.05        5.58      3.74 o 
  -7   8   3        1.07        4.72      3.54 o 
  -6   8   3      258.41      210.22     54.08 o 
  -5   8   3       23.16       25.04      6.29 o 
  -4   8   3       51.49       71.73     22.57 o 
  -3   8   3        4.50        9.02      4.13 o 
  -2   8   3        3.96        9.34      2.72 o 
  -1   8   3        0.88        6.20      1.87 o 
   0   8   3       47.15       42.69      7.65 o 
   1   8   3       16.59       22.33      6.88 o 
   2   8   3       11.04       14.83      6.27 o 
   3   8   3       14.99       21.56      7.34 o 
   4   8   3       64.16       48.81      9.49 o 
   5   8   3       49.38       47.79      6.05 o 
   6   8   3      117.24      110.17      9.55 o 
   7   8   3       17.96       19.32      7.49 o 
   8   8   3        8.27        8.90      4.79 o 
  -9   9   3        2.57        5.11      7.34 o 
  -8   9   3       11.33        9.06      7.42 o 
  -7   9   3        0.35        5.18      3.25 o 
  -6   9   3        0.42        5.66      3.67 o 
  -5   9   3       96.67       86.95     12.55 o 
  -4   9   3       39.65       35.95      7.34 o 
  -3   9   3       28.79       28.30      6.12 o 
  -2   9   3       84.49       81.74     10.41 o 
  -1   9   3        6.97       16.97      3.98 o 
   0   9   3        5.60       13.00      5.20 o 
   1   9   3       38.04       46.50      8.57 o 
   2   9   3       32.81       41.30      8.41 o 
   3   9   3        1.58        7.64      3.98 o 
   4   9   3        0.01        4.74      3.52 o 
   5   9   3       10.73       19.73      7.34 o 
   6   9   3       23.87       31.35      7.49 o 
   7   9   3       40.20       48.18      9.94 o 
  -7  10   3       10.25       17.28      6.57 o 
  -6  10   3        2.84        8.71      3.82 o 
  -5  10   3       58.34       53.09      9.33 o 
  -4  10   3        0.42        8.56      3.67 o 
  -3  10   3       40.28       46.81      7.80 o 
   0  10   3        0.10        7.64      3.52 o 
   1  10   3        4.21       16.05      6.12 o 
   2  10   3       27.50       40.83      8.26 o 
   3  10   3        8.95       15.29      6.42 o 
   4  10   3       35.36       34.87      7.80 o 
   5  10   3        8.67       15.29      6.57 o 
  -5  11   3       32.98       43.28      8.11 o 
   1  11   3        4.61       10.70      3.98 o 
   2  11   3        0.70        9.17      3.67 o 
   3  11   3        3.88        9.48      4.28 o 
 -13   0   4       41.44      120.69     13.15 o 
 -12   0   4       36.22      115.94     12.70 o 
  -9   0   4      824.13      813.02     28.67 o 
  -8   0   4      234.80      230.32     12.13 o 
  -7   0   4      183.46      206.57     10.74 o 
  -6   0   4      686.59      632.44     35.89 o 
  -5   0   4     5391.28     5729.23    255.82 o 
  -4   0   4      216.98      217.07     14.62 o 
  -3   0   4      657.55      651.54     33.67 o 
  -2   0   4        0.96        0.46      1.22 o 
  -1   0   4     2398.88     2308.64     73.01 o 
   0   0   4      736.75      650.50     20.68 o 
   1   0   4     6163.92     6184.56    170.59 o 
   2   0   4     1077.19     1023.61     31.40 o 
   3   0   4      315.29      337.54     13.10 o 
   4   0   4       76.35       82.85      5.67 o 
   5   0   4      622.58      620.09     22.13 o 
   6   0   4      282.50      294.07     13.21 o 
   7   0   4      113.34      106.45     10.72 o 
   8   0   4      369.51      340.45     21.52 o 
   9   0   4        1.94        6.73      4.28 o 
  10   0   4        2.97        5.05      4.74 o 
  11   0   4       22.42       15.45      5.81 o 
 -13   1   4        4.66       67.27     11.31 o 
 -12   1   4       10.78       48.55     36.85 o 
 -11   1   4      110.96      218.35     18.22 o 
  -9   1   4       89.85      127.41     15.23 o 
  -8   1   4      123.46      131.86      6.26 o 
  -7   1   4       24.54       32.89      4.59 o 
  -6   1   4      510.61      531.65     71.70 o 
  -5   1   4      164.93      165.99     14.05 o 
  -4   1   4      170.77      182.62     12.07 o 
  -3   1   4       66.09       59.53      4.44 o 
  -2   1   4     1890.38     1886.27     46.10 o 
  -1   1   4     2287.55     2128.80     48.49 o 
   0   1   4     2081.27     2037.36     76.25 o 
   1   1   4     3180.45     3197.99     63.82 o 
   2   1   4      753.57      765.06     17.23 o 
   3   1   4      574.84      602.96     14.42 o 
   4   1   4      294.02      286.03      8.48 o 
   5   1   4        0.60        1.82      1.06 o 
   6   1   4       39.71       38.52      3.70 o 
   7   1   4       37.29       36.39      3.91 o 
   8   1   4        0.17        3.57      2.76 o 
   9   1   4       48.58       47.91      5.83 o 
  10   1   4       92.67       98.15      8.06 o 
  11   1   4        3.82        5.32      3.24 o 
 -13   2   4       64.60      117.81     14.38 o 
 -12   2   4       50.87       86.62     41.92 o 
 -11   2   4       72.76      120.55     60.76 o 
 -10   2   4      599.19      653.28     70.17 o 
  -9   2   4        7.00       14.98      3.52 o 
  -8   2   4      162.86      178.22      7.42 o 
  -7   2   4       52.09       50.50      5.66 o 
  -6   2   4       25.56       23.10      3.82 o 
  -5   2   4      160.12      143.40     17.58 o 
  -4   2   4     3390.60     3751.51    535.58 o 
  -3   2   4       48.59       32.12      3.38 o 
  -2   2   4       69.43       68.48      9.40 o 
  -1   2   4        1.72        0.92      0.86 o 
   0   2   4     1914.43     1941.85     68.41 o 
   1   2   4       64.77       81.44      3.52 o 
   2   2   4       17.39       23.03      1.83 o 
   3   2   4      217.11      211.47      6.52 o 
   4   2   4      171.63      140.54      5.13 o 
   5   2   4       59.81       67.11      9.26 o 
   6   2   4        3.34        7.08      2.24 o 
   7   2   4       18.79       21.83      4.13 o 
   8   2   4       10.83       12.58      2.96 o 
   9   2   4       60.09       58.24      6.23 o 
  10   2   4       36.29       39.97      5.47 o 
  11   2   4       20.09       17.43      6.88 o 
 -13   3   4        0.19        5.20      3.98 o 
 -12   3   4        1.36       36.40     40.59 o 
 -11   3   4        1.24       13.02     23.62 o 
 -10   3   4       11.37       29.98     16.21 o 
  -9   3   4        0.62        5.20      3.84 o 
  -8   3   4      248.08      239.38     16.27 o 
  -7   3   4       17.32       50.17     30.28 o 
  -6   3   4       83.52       75.63      7.43 o 
  -5   3   4      232.38      246.74     23.59 o 
  -4   3   4       60.09       57.27     11.18 o 
  -3   3   4       85.78       98.77     14.56 o 
  -2   3   4      438.13      491.72     78.50 o 
  -1   3   4      310.78      312.05     25.51 o 
   0   3   4       23.69       35.38      4.48 o 
   1   3   4       45.90       46.64      2.53 o 
   2   3   4       88.82       91.87      3.64 o 
   3   3   4       66.35       73.10      4.93 o 
   4   3   4       16.65       21.09      2.85 o 
   5   3   4        2.04        3.41      1.87 o 
   6   3   4        3.22        2.61      2.12 o 
   7   3   4      101.48      111.79     11.10 o 
   8   3   4       17.12       19.62      3.34 o 
   9   3   4       74.61       61.04      8.49 o 
  10   3   4       22.57       21.10      7.19 o 
  11   3   4       36.39       44.51      9.64 o 
 -13   4   4        5.31       73.08     49.84 o 
 -12   4   4       14.56       56.89     35.63 o 
 -11   4   4        4.23       30.33     46.86 o 
 -10   4   4       20.65       47.19     25.39 o 
  -9   4   4      138.58      114.32     11.48 o 
  -8   4   4       33.68       31.50      6.77 o 
  -7   4   4      264.19      207.96     69.58 o 
  -6   4   4       38.30       35.32      3.62 o 
  -5   4   4      570.72      540.28     37.20 o 
  -4   4   4      112.38       92.99      6.97 o 
  -3   4   4     4510.45     4685.53    566.14 o 
  -2   4   4      672.56      696.01     72.03 o 
  -1   4   4      764.76      789.96     57.10 o 
   0   4   4        6.13       21.71      9.17 o 
   1   4   4      515.12      532.09     14.86 o 
   2   4   4       99.55       96.77      3.84 o 
   3   4   4      224.81      210.21     14.59 o 
   4   4   4      489.41      463.53     22.60 o 
   5   4   4        2.63        1.59      1.67 o 
   6   4   4       25.74       29.95      7.34 o 
   7   4   4      349.13      318.28     16.64 o 
   8   4   4       35.80       27.80      5.92 o 
   9   4   4        6.13        7.61      4.09 o 
  10   4   4        0.40        0.15      2.48 o 
 -12   5   4       16.05       52.27     39.53 o 
 -11   5   4       55.11       74.25     28.38 o 
 -10   5   4        4.09        0.00     12.38 o 
  -9   5   4       81.39       70.32     10.08 o 
  -8   5   4        1.43        0.00      5.50 o 
  -7   5   4      137.53      113.09     11.69 o 
  -6   5   4       62.12       73.16     10.71 o 
  -5   5   4      329.08      280.72     22.61 o 
  -4   5   4       25.17       28.34      4.12 o 
  -3   5   4      275.93      239.58     25.68 o 
  -2   5   4      564.04      570.19     43.24 o 
  -1   5   4      168.77      198.83     13.43 o 
   0   5   4     1115.84     1209.05     31.68 o 
   1   5   4      253.41      248.05      8.97 o 
   2   5   4      102.12      103.95      6.66 o 
   3   5   4        8.25       12.83      2.60 o 
   4   5   4        1.63        1.85      2.49 o 
   5   5   4      206.30      190.00     11.68 o 
   6   5   4       40.58       37.56      6.00 o 
   7   5   4       15.04       10.82      8.56 o 
   8   5   4       31.21       22.29      7.88 o 
   9   5   4       25.26       23.33      6.21 o 
  10   5   4       25.87       22.68      7.42 o 
 -12   6   4       34.15       31.51     10.34 o 
 -11   6   4        3.32        5.24      4.98 o 
 -10   6   4       10.76        8.29      4.88 o 
  -9   6   4        1.52        1.64      3.31 o 
  -8   6   4        0.18        0.00      5.73 o 
  -7   6   4      335.72      251.49     74.21 o 
  -6   6   4       26.98       18.10     15.75 o 
  -5   6   4        1.97        1.75      7.72 o 
  -4   6   4      514.88      456.15     20.27 o 
  -3   6   4       80.21       78.60      6.55 o 
  -2   6   4      110.48      113.20      8.06 o 
  -1   6   4        1.83        4.68      1.89 o 
   0   6   4      198.19      165.91      9.79 o 
   1   6   4       81.19       94.51     18.37 o 
   2   6   4       11.91       35.49     15.14 o 
   3   6   4       24.30       29.54      7.34 o 
   4   6   4      280.75      258.93     13.95 o 
   5   6   4       63.58       60.19      7.18 o 
   6   6   4      100.47       88.62      8.64 o 
   7   6   4       20.70       17.25      5.81 o 
   8   6   4        0.73        1.03      4.28 o 
   9   6   4        0.22        0.00      5.43 o 
 -11   7   4       17.20       25.52      8.87 o 
 -10   7   4       16.66       24.55      8.20 o 
  -9   7   4        0.05        2.03      4.82 o 
  -8   7   4       30.31       26.95      7.28 o 
  -7   7   4      138.66      107.89     42.43 o 
  -6   7   4      278.28      202.61     84.20 o 
  -5   7   4      111.04       78.46     38.98 o 
  -4   7   4       81.17       70.51      6.02 o 
  -3   7   4       10.10       16.69      3.08 o 
  -2   7   4       82.31       83.41      7.09 o 
  -1   7   4       20.96       23.41      3.41 o 
   0   7   4       14.13       18.20      5.81 o 
   1   7   4        4.44        6.12      3.52 o 
   2   7   4        2.54        2.60      2.75 o 
   3   7   4       14.25       20.10      4.08 o 
   4   7   4        4.23        3.77      2.94 o 
   5   7   4      137.29      118.42      9.67 o 
   6   7   4       35.35       32.40      7.95 o 
   7   7   4      155.33      141.35     11.51 o 
   8   7   4       10.63        8.71      6.57 o 
 -10   8   4        0.50        4.29      6.12 o 
  -9   8   4        3.63        5.81      3.73 o 
  -8   8   4        6.35        6.08      4.36 o 
  -7   8   4        0.00        3.03      4.59 o 
  -6   8   4      329.86      255.73     52.14 o 
  -5   8   4       25.41       31.53      7.48 o 
  -4   8   4       56.34       72.58     21.88 o 
  -3   8   4       12.33       18.29      2.79 o 
  -2   8   4        4.84        9.35      2.57 o 
  -1   8   4       10.97       15.14      5.35 o 
   0   8   4        0.08        5.05      3.21 o 
   1   8   4       31.97       34.87      7.19 o 
   2   8   4        0.00        2.75      2.90 o 
   3   8   4        0.20        4.89      3.82 o 
   4   8   4        3.35        3.52      3.52 o 
   5   8   4       59.70       57.80      6.53 o 
   6   8   4       17.12       16.24      5.03 o 
   7   8   4       16.07       16.68      6.12 o 
  -9   9   4       19.56       25.12      9.02 o 
  -8   9   4        0.70        0.77      6.80 o 
  -7   9   4        3.39        8.08      4.18 o 
  -6   9   4        5.81       10.59      3.89 o 
  -5   9   4       15.78       20.95      7.03 o 
  -4   9   4        0.64        3.36      2.14 o 
  -3   9   4       47.13       42.84      7.34 o 
  -2   9   4       21.76       28.75      5.51 o 
  -1   9   4      101.81      110.23     13.47 o 
   0   9   4       32.86       33.04      6.88 o 
   1   9   4       18.43       26.15      6.27 o 
   2   9   4       44.76       48.95      9.18 o 
   3   9   4        9.30       14.83      6.27 o 
   4   9   4      160.29      170.65     19.76 o 
   5   9   4       33.89       39.16      8.57 o 
   6   9   4      148.61      148.86     19.14 o 
  -7  10   4        0.35        5.66      2.90 o 
  -6  10   4        7.71       13.76      5.50 o 
  -5  10   4       15.37       20.80      7.19 o 
  -4  10   4       11.04       14.53      5.35 o 
  -1  10   4       16.86       20.95      4.28 o 
   0  10   4        4.48        9.33      3.67 o 
   1  10   4       22.83       36.40      7.65 o 
   2  10   4        1.83        9.63      4.43 o 
   3  10   4       77.01       90.44     13.62 o 
   4  10   4        3.64        9.63      4.89 o 
   5  10   4       18.58       29.21      9.18 o 
  -5  11   4        0.00        7.80      3.06 o 
   1  11   4       13.45       21.87      7.49 o 
   2  11   4       21.46       30.43      7.03 o 
 -13   1   5       92.38      174.02     17.14 o 
 -12   1   5       62.62      129.53     61.89 o 
 -11   1   5      326.88      437.83     25.95 o 
 -10   1   5      378.74      436.64     19.37 o 
  -9   1   5      159.77      181.18     11.80 o 
  -7   1   5       11.25       30.09     21.10 o 
  -6   1   5       85.94      100.38     10.88 o 
  -5   1   5        6.43       11.51      2.76 o 
  -4   1   5       12.27       14.52      2.86 o 
  -3   1   5        1.19        2.29      1.35 o 
  -2   1   5      213.65      234.46      8.11 o 
  -1   1   5     2087.89     2120.37     43.56 o 
   0   1   5       21.12       18.50      2.85 o 
   1   1   5      591.67      636.50     16.37 o 
   2   1   5     3251.06     3429.57     68.76 o 
   3   1   5       43.22       43.79      2.97 o 
   4   1   5      249.33      260.35      8.31 o 
   5   1   5      238.00      260.59      8.52 o 
   6   1   5      227.94      237.44      9.80 o 
   7   1   5      317.03      300.99     11.86 o 
   8   1   5        4.81        4.24      3.05 o 
   9   1   5       28.28       21.00      4.59 o 
  10   1   5       43.71       42.64      5.61 o 
 -13   2   5        0.13        3.36      2.90 o 
 -12   2   5        0.17       44.55     61.31 o 
 -11   2   5       19.20       76.61     50.77 o 
 -10   2   5        6.93       48.56     50.38 o 
  -9   2   5      130.08      141.71     10.72 o 
  -8   2   5      325.64      345.75     10.95 o 
  -7   2   5       67.75      103.93     46.00 o 
  -6   2   5       29.06       26.25      4.90 o 
  -5   2   5      179.96      184.36     33.32 o 
  -4   2   5      629.72      675.62     61.93 o 
  -3   2   5     3618.77     3810.20    261.61 o 
  -2   2   5      497.93      549.94     15.62 o 
  -1   2   5      142.00      153.81      5.17 o 
   0   2   5       28.73       31.73      4.09 o 
   1   2   5        8.12       10.67      1.47 o 
   2   2   5      565.49      560.11     19.64 o 
   3   2   5       12.83       27.36      2.28 o 
   4   2   5       14.71       13.03      2.45 o 
   5   2   5      166.05      156.76      8.82 o 
   6   2   5      555.90      556.00     17.38 o 
   7   2   5      164.57      155.84      8.08 o 
   8   2   5      110.42      109.50      6.91 o 
   9   2   5        0.33        4.19      2.79 o 
  10   2   5        5.87        1.42      2.72 o 
 -13   3   5        0.34       35.34     44.34 o 
 -12   3   5       12.16       81.17     60.86 o 
 -11   3   5       75.82       85.03     30.84 o 
 -10   3   5        2.26       10.17      8.79 o 
  -9   3   5      130.27      140.42     16.47 o 
  -8   3   5      113.75      109.85      7.47 o 
  -7   3   5       83.00       77.04      5.98 o 
  -6   3   5       14.25       19.08      3.24 o 
  -5   3   5      641.98      718.50     94.18 o 
  -4   3   5       36.36       27.44      4.82 o 
  -3   3   5        8.59        2.18      1.69 o 
  -2   3   5        5.81        4.43      2.45 o 
  -1   3   5       86.80       91.31      7.87 o 
   0   3   5      667.54      667.18     16.60 o 
   1   3   5     1397.82     1493.17     44.25 o 
   2   3   5        1.24        1.83      0.74 o 
   3   3   5     1251.23     1214.38     43.32 o 
   4   3   5       48.91       43.74      3.82 o 
   5   3   5       37.71       31.67      3.70 o 
   6   3   5       69.04       76.84     10.02 o 
   7   3   5      170.75      167.29     14.33 o 
   8   3   5      330.64      318.29     12.88 o 
   9   3   5        0.00        4.44      2.61 o 
  10   3   5       69.60       70.08     10.71 o 
 -13   4   5        7.49      107.66     70.26 o 
 -12   4   5        1.45       62.61     68.19 o 
 -11   4   5       58.47       97.84     45.59 o 
 -10   4   5       36.63       66.22     35.18 o 
  -9   4   5        5.80        8.45      4.47 o 
  -8   4   5       46.14       42.34      7.42 o 
  -7   4   5      119.38      100.81     13.18 o 
  -6   4   5        5.48        6.28      2.20 o 
  -5   4   5        2.00        6.28      2.45 o 
  -4   4   5     3072.35     3178.92    350.75 o 
  -3   4   5       33.64       29.04      5.20 o 
  -2   4   5     1158.51     1228.41    165.69 o 
  -1   4   5       12.10       18.95      5.30 o 
   0   4   5       89.60      105.45      7.88 o 
   1   4   5      289.29      336.86     18.68 o 
   2   4   5      448.64      460.13     18.90 o 
   3   4   5        0.94        2.89      1.99 o 
   4   4   5       25.47       33.75      3.36 o 
   5   4   5      165.26      157.96      7.68 o 
   6   4   5        0.08        0.00      2.23 o 
   7   4   5       22.33       23.16      5.96 o 
   8   4   5        9.63       12.18      4.65 o 
   9   4   5       18.59       20.51      9.33 o 
  10   4   5       11.40       10.24      7.65 o 
 -12   5   5       12.61       77.99     61.01 o 
 -11   5   5        0.05        8.93     12.38 o 
 -10   5   5       82.23       64.09     10.65 o 
  -9   5   5        0.02        0.53      5.89 o 
  -8   5   5      104.76       76.95     20.21 o 
  -7   5   5       92.29       62.63     37.59 o 
  -6   5   5       44.05       40.92      4.81 o 
  -5   5   5        0.08        3.69      1.78 o 
  -4   5   5      994.08      842.29    102.17 o 
  -3   5   5      246.04      227.24     18.82 o 
  -2   5   5        5.63        8.33      2.49 o 
  -1   5   5       88.17       93.74      8.58 o 
   0   5   5      325.83      349.81     14.12 o 
   1   5   5       38.06       54.48     11.40 o 
   2   5   5      809.15      854.60     22.71 o 
   3   5   5      196.22      166.40      7.15 o 
   4   5   5       29.23       27.46      4.90 o 
   5   5   5       36.12       28.49      5.62 o 
   6   5   5      143.73      134.61     10.18 o 
   7   5   5        4.03        3.60      3.11 o 
   8   5   5       16.25       16.92      5.45 o 
   9   5   5       16.79       18.02      6.80 o 
 -12   6   5        6.96       13.78      7.56 o 
 -11   6   5        2.31        0.00     17.43 o 
 -10   6   5       16.58       15.96      7.25 o 
  -9   6   5        9.61        9.25      5.48 o 
  -8   6   5       51.28       26.80     18.82 o 
  -7   6   5       46.97       29.64     19.12 o 
  -6   6   5      174.01      121.08     72.05 o 
  -5   6   5      312.24      291.15     15.58 o 
  -4   6   5       14.49       17.50      3.75 o 
  -3   6   5       97.17       92.49      7.46 o 
  -2   6   5      244.89      259.03     17.51 o 
  -1   6   5        4.78        9.04      2.63 o 
   0   6   5       67.40       87.44      9.35 o 
   1   6   5      127.84      153.87     15.32 o 
   2   6   5       64.03       76.33     10.10 o 
   3   6   5      288.51      288.04     14.45 o 
   4   6   5       97.78       84.71      8.04 o 
   5   6   5      146.97      133.22     10.23 o 
   6   6   5        7.99       11.18      4.44 o 
   7   6   5       78.82       73.26      8.04 o 
   8   6   5        3.34        5.77      3.77 o 
   9   6   5        1.66        0.00      5.89 o 
 -11   7   5        7.90       13.08      7.62 o 
 -10   7   5        3.20        0.00      3.45 o 
  -9   7   5        0.01        3.87      4.66 o 
  -8   7   5       15.88       11.72     13.00 o 
  -7   7   5       81.32       68.81     22.65 o 
  -6   7   5       72.04       48.20     51.35 o 
  -5   7   5       59.85       44.72     34.05 o 
  -4   7   5        0.60        4.29      1.80 o 
  -3   7   5       35.09       31.92      4.97 o 
  -2   7   5       10.74       15.67      3.12 o 
  -1   7   5      100.27      101.80      7.93 o 
   0   7   5       12.32       23.55      6.88 o 
   1   7   5      468.39      455.81     32.49 o 
   2   7   5       13.45       21.26      7.19 o 
   3   7   5        0.08        0.35      2.02 o 
   4   7   5       41.26       40.70      6.11 o 
   5   7   5       29.80       29.43      5.86 o 
   6   7   5        4.21        7.41      3.81 o 
   7   7   5       19.93       15.22      5.00 o 
   8   7   5        1.93        0.08      4.82 o 
 -10   8   5        6.98       16.36     12.77 o 
  -9   8   5        0.67        4.75      5.89 o 
  -8   8   5        0.10        6.45      3.40 o 
  -7   8   5        3.58        6.30      4.74 o 
  -6   8   5       57.40       55.86     19.66 o 
  -5   8   5       22.27       25.71     25.46 o 
  -4   8   5       25.16       32.86      6.50 o 
  -3   8   5       40.84       54.32      5.72 o 
  -2   8   5        4.54       16.76      2.62 o 
  -1   8   5       49.04       51.56      8.57 o 
   0   8   5        3.28        4.59      3.98 o 
   1   8   5        0.05        3.67      3.21 o 
   2   8   5      105.97       96.61     13.47 o 
   3   8   5       63.44       60.75     10.56 o 
   4   8   5       50.41       46.66      9.49 o 
   5   8   5        1.92        2.69      2.68 o 
   6   8   5       25.16       23.16      6.96 o 
   7   8   5        7.46        6.13      6.88 o 
  -9   9   5        5.14        9.10      9.94 o 
  -8   9   5        2.79        3.54      3.82 o 
  -7   9   5       22.61       27.34      8.11 o 
  -6   9   5       30.53       65.82     44.05 o 
  -5   9   5        9.02       16.82      6.42 o 
  -4   9   5        0.12        3.98      2.29 o 
  -3   9   5      126.16      125.27     13.94 o 
  -2   9   5      101.48       97.52     12.40 o 
  -1   9   5       44.53       51.86      8.87 o 
   0   9   5       67.10       75.29     11.48 o 
   1   9   5       24.59       30.13      6.88 o 
   2   9   5       40.38       42.22      8.72 o 
   3   9   5       18.59       27.37      6.73 o 
   4   9   5        2.10        5.81      3.98 o 
   5   9   5        4.45        9.94      5.05 o 
   6   9   5        3.03        7.19      4.13 o 
  -7  10   5        6.12       11.01      4.74 o 
  -6  10   5        9.44       18.04      7.03 o 
  -5  10   5        0.17        5.50      2.60 o 
  -4  10   5        0.54        5.20      2.45 o 
  -1  10   5        6.90       16.82      6.27 o 
   0  10   5        0.05        7.19      3.67 o 
   1  10   5        9.97       22.02      7.80 o 
   2  10   5        2.01        8.71      4.28 o 
   3  10   5       17.68       29.97      9.33 o 
   4  10   5        0.26        8.56      3.98 o 
   1  11   5        0.08        5.96      3.98 o 
 -13   0   6      362.28      492.73     27.18 o 
  -8   0   6       13.77       22.79      5.51 o 
  -7   0   6      314.72      295.04     21.69 o 
  -6   0   6      520.20      518.05     30.92 o 
  -5   0   6       27.45       33.20      5.51 o 
  -4   0   6      495.89      478.34     28.18 o 
  -3   0   6      468.79      475.30     27.41 o 
  -2   0   6       11.22       11.37      2.26 o 
  -1   0   6      186.73      212.94      9.41 o 
   0   0   6      184.64      211.30      9.58 o 
   1   0   6      335.87      291.66     12.18 o 
   2   0   6       11.05       20.34      3.21 o 
   3   0   6      105.14      106.33      7.05 o 
   4   0   6       68.58       65.52      5.51 o 
   5   0   6       24.61       31.97      4.28 o 
   6   0   6      628.70      633.78     32.41 o 
   7   0   6      956.59      892.29     42.76 o 
   8   0   6        4.06        6.57      4.89 o 
   9   0   6       12.92       11.77      5.81 o 
  10   0   6        4.16        2.29      4.74 o 
 -14   1   6       25.34      105.52     14.22 o 
 -13   1   6        5.44       57.30     56.27 o 
 -12   1   6       14.38       74.82     45.95 o 
 -10   1   6      267.96      363.16     23.48 o 
  -9   1   6      438.97      446.39     16.32 o 
  -8   1   6      621.44      679.23     25.96 o 
  -7   1   6        2.34        8.53      2.80 o 
  -6   1   6      638.48      707.49     71.36 o 
  -5   1   6      602.50      583.58     24.11 o 
  -4   1   6      221.29      213.85     11.07 o 
  -3   1   6      313.18      340.55     17.50 o 
  -2   1   6        0.31        2.81      1.00 o 
  -1   1   6       20.06       26.13      2.25 o 
   0   1   6      742.85      711.32     25.81 o 
   1   1   6       23.96       18.99      2.11 o 
   2   1   6      426.99      446.73     13.37 o 
   3   1   6      448.95      481.39     12.92 o 
   4   1   6        0.07        2.10      1.04 o 
   5   1   6       22.65       28.01      3.64 o 
   6   1   6      364.87      359.07     13.22 o 
   7   1   6      184.03      164.51     10.24 o 
   8   1   6       44.15       30.11      5.46 o 
   9   1   6       31.17       27.05      5.29 o 
  10   1   6       31.33       27.18      5.61 o 
 -13   2   6        0.12       50.49     56.64 o 
 -12   2   6       48.01       94.23     45.66 o 
 -11   2   6        0.31       27.25     46.48 o 
 -10   2   6      117.23      154.68     56.36 o 
  -9   2   6       28.09       31.51      5.20 o 
  -8   2   6      510.85      530.35     20.51 o 
  -7   2   6      135.77      127.20      9.13 o 
  -6   2   6       34.17       28.84      5.28 o 
  -5   2   6       20.70       19.71      3.82 o 
  -4   2   6      155.77      142.72      8.78 o 
  -3   2   6       36.12       52.71      5.39 o 
  -2   2   6      606.11      598.39     23.19 o 
  -1   2   6       19.54       24.60      3.25 o 
   0   2   6     1408.66     1450.41     62.05 o 
   1   2   6      173.80      176.56      9.43 o 
   2   2   6      965.71     1011.03     23.04 o 
   3   2   6      670.12      661.14     16.42 o 
   4   2   6       25.07       30.40      3.66 o 
   5   2   6       38.54       37.65      8.57 o 
   6   2   6      199.76      199.31      9.28 o 
   7   2   6       55.64       57.43      5.15 o 
   8   2   6      172.55      188.40     11.37 o 
   9   2   6        2.07        2.74      2.97 o 
  10   2   6        3.46        3.31      5.27 o 
 -13   3   6        5.80       60.39     62.15 o 
 -12   3   6        1.65       46.79     57.10 o 
 -11   3   6      110.53      134.39     40.80 o 
 -10   3   6       43.15       59.19     27.84 o 
  -9   3   6       86.30       68.57      6.20 o 
  -8   3   6       18.20       22.59      3.82 o 
  -7   3   6       98.89       89.26      8.27 o 
  -6   3   6        2.24        2.23      1.95 o 
  -5   3   6        3.05       10.70      3.05 o 
  -4   3   6        0.00        1.16      1.54 o 
  -3   3   6     1657.67     1885.59    158.72 o 
  -2   3   6       13.52       26.37      9.79 o 
  -1   3   6      364.08      390.82     13.96 o 
   0   3   6       14.63       12.82      1.73 o 
   1   3   6      749.91      754.17     28.16 o 
   2   3   6      205.70      207.43      7.23 o 
   3   3   6        3.89        7.07      2.08 o 
   4   3   6       44.89       46.65      4.21 o 
   5   3   6      164.05      154.07      7.74 o 
   6   3   6       10.71        9.41      4.13 o 
   7   3   6      110.04       96.93      6.66 o 
   8   3   6       74.89       71.18      5.72 o 
   9   3   6       12.05       10.24      5.81 o 
  10   3   6        0.65        1.99      5.05 o 
 -13   4   6       39.58      153.70     95.14 o 
 -12   4   6        1.00       34.82     48.77 o 
 -11   4   6        1.33       38.61     52.52 o 
 -10   4   6       51.20       66.11     32.82 o 
  -9   4   6      213.45      158.43     27.99 o 
  -8   4   6      291.50      271.38     24.42 o 
  -7   4   6        7.78        8.61      2.82 o 
  -6   4   6      138.79      128.56     14.18 o 
  -5   4   6        0.19        1.67      1.78 o 
  -4   4   6     1242.60     1306.81    144.98 o 
  -3   4   6       86.18      102.63     19.07 o 
  -2   4   6      282.20      276.50     23.50 o 
  -1   4   6      106.06      118.58     10.14 o 
   0   4   6       34.78       41.95      4.59 o 
   1   4   6      471.19      459.47     25.02 o 
   2   4   6        3.08        4.18      1.64 o 
   3   4   6        0.18        0.61      1.64 o 
   4   4   6        0.92        0.97      1.76 o 
   5   4   6      104.21       95.86      9.26 o 
   6   4   6        5.06        7.31      4.97 o 
   7   4   6       17.78        9.72      5.20 o 
   8   4   6      101.46      101.13     12.02 o 
   9   4   6       23.53       28.93     10.71 o 
 -12   5   6       13.87       93.95     54.05 o 
 -11   5   6        5.05       18.85     23.01 o 
 -10   5   6      114.23       54.65     35.22 o 
  -9   5   6        0.14        0.00      2.73 o 
  -8   5   6      329.72      209.25    142.64 o 
  -7   5   6       58.91       59.22      6.09 o 
  -6   5   6        8.63       10.17      3.09 o 
  -5   5   6        7.24        7.60      2.79 o 
  -4   5   6      569.04      531.02     27.11 o 
  -3   5   6       30.78       27.90      3.93 o 
  -2   5   6      432.62      412.76     32.45 o 
  -1   5   6       49.81       54.01      9.66 o 
   0   5   6      115.73      122.19      9.05 o 
   1   5   6        2.04        4.26      2.11 o 
   2   5   6      146.64      156.44      8.35 o 
   3   5   6      101.69      104.14      5.89 o 
   4   5   6        0.48        2.92      2.14 o 
   5   5   6        7.91        7.72      3.89 o 
   6   5   6       40.58       33.65      5.73 o 
   7   5   6       19.41       16.68      5.05 o 
   8   5   6        0.53        0.00      2.31 o 
   9   5   6        0.86        0.52      6.34 o 
 -12   6   6       11.59       10.60     16.74 o 
 -11   6   6        1.80        1.66      7.80 o 
 -10   6   6        0.22        3.17      4.39 o 
  -9   6   6        5.73        7.34      4.59 o 
  -8   6   6       83.46       51.16     28.55 o 
  -7   6   6       87.94       50.12     43.40 o 
  -6   6   6      470.45      420.67     20.72 o 
  -5   6   6      394.07      359.00     18.46 o 
  -4   6   6       14.82       19.07      3.96 o 
  -3   6   6       37.16       39.18      5.28 o 
  -2   6   6       64.13       64.38      6.17 o 
  -1   6   6        0.43        4.93      1.95 o 
   0   6   6       30.78       28.45      6.42 o 
   1   6   6      130.60      127.02     14.55 o 
   2   6   6       44.44       46.56      5.36 o 
   3   6   6        0.15        0.76      2.12 o 
   4   6   6       41.39       41.63      6.17 o 
   5   6   6        8.46        9.16      4.11 o 
   6   6   6        2.80        0.34      2.97 o 
   7   6   6       21.82       23.40      5.58 o 
   8   6   6        0.03        1.31      3.24 o 
 -11   7   6       10.75        8.14      6.80 o 
 -10   7   6       18.77       28.77      8.48 o 
  -9   7   6        4.80       10.19     10.55 o 
  -8   7   6       17.65       23.30      8.10 o 
  -7   7   6       91.67       59.70     42.63 o 
  -6   7   6       66.69       75.90     11.78 o 
  -5   7   6      331.67      313.43     17.50 o 
  -4   7   6      294.16      266.94     16.43 o 
  -3   7   6      285.02      277.00     18.96 o 
  -2   7   6       58.27       56.52      6.00 o 
  -1   7   6      205.02      190.64     18.25 o 
   0   7   6       30.85       34.57      7.34 o 
   1   7   6       66.89       73.46     11.02 o 
   2   7   6      247.04      259.75     23.47 o 
   3   7   6       73.60       71.04      6.99 o 
   4   7   6       12.63       14.06      4.37 o 
   5   7   6       56.41       51.93      6.61 o 
   6   7   6      172.91      148.62     11.41 o 
   7   7   6       14.31       12.47      4.72 o 
 -10   8   6        0.06        4.46      8.18 o 
  -9   8   6        0.29        6.35      3.57 o 
  -8   8   6        0.01        3.07      5.66 o 
  -7   8   6       67.55       68.90     10.19 o 
  -6   8   6       64.91       43.88     44.07 o 
  -5   8   6      301.66      281.84     24.56 o 
  -4   8   6        4.06       10.22      2.22 o 
  -3   8   6       23.51       24.51      3.67 o 
  -2   8   6        1.61        4.89      3.52 o 
  -1   8   6       21.10       26.30      7.65 o 
   0   8   6       46.38       44.82      8.72 o 
   1   8   6        4.46        8.10      5.20 o 
   2   8   6      145.31      149.20     17.46 o 
   3   8   6       16.03       23.70      8.26 o 
   4   8   6        0.28        2.75      2.45 o 
   5   8   6        0.61        1.38      3.67 o 
   6   8   6        2.38        1.53      2.70 o 
  -8   9   6        0.10        1.99      7.57 o 
  -7   9   6        3.77       13.77      6.27 o 
  -6   9   6        2.81       27.27     33.41 o 
  -5   9   6        5.80       18.50      4.43 o 
  -4   9   6        1.44       14.83      3.21 o 
  -3   9   6        6.23       11.31      4.28 o 
  -2   9   6       81.33       84.94     11.94 o 
  -1   9   6       20.13       25.84      6.42 o 
   0   9   6       20.09       37.01      7.80 o 
   1   9   6        5.24        8.87      4.59 o 
   2   9   6       11.98       22.48      7.80 o 
   3   9   6       57.15       57.68     10.86 o 
   4   9   6       11.07       16.67      7.49 o 
   5   9   6       62.28       65.33     11.93 o 
  -7  10   6        1.38        8.71      3.82 o 
  -6  10   6       33.19       37.47      7.49 o 
  -5  10   6        1.10        5.96      2.45 o 
  -1  10   6       13.94       24.77      7.95 o 
   0  10   6       43.57       52.93      9.64 o 
   1  10   6        0.43        6.12      3.98 o 
   2  10   6        0.91        7.64      4.43 o 
   3  10   6       25.20       38.23      8.41 o 
 -13   1   7        5.68       51.07     45.33 o 
 -12   1   7        6.91       71.57     55.27 o 
  -9   1   7       56.45      106.04     17.44 o 
  -8   1   7        8.92        9.88      3.48 o 
  -7   1   7      132.39      110.15      8.48 o 
  -6   1   7      356.37      305.52     15.45 o 
  -5   1   7     1103.79     1065.68     39.28 o 
  -4   1   7      136.47      127.89      8.35 o 
  -3   1   7        1.45        2.05      1.15 o 
  -2   1   7       32.39       29.36      2.50 o 
  -1   1   7      276.64      278.89      8.51 o 
   0   1   7     1075.26     1062.49     27.04 o 
   1   1   7     1039.73     1092.03     24.69 o 
   2   1   7        9.95       11.78      2.05 o 
   3   1   7        9.78        9.49      2.02 o 
   4   1   7        1.56        7.34      1.76 o 
   5   1   7       36.24       38.11      4.21 o 
   6   1   7       34.98       31.76      3.96 o 
   7   1   7       38.98       34.41      6.27 o 
   8   1   7        0.00        0.00      3.36 o 
   9   1   7       10.92        7.65      3.78 o 
 -13   2   7       33.98       88.40     46.50 o 
 -12   2   7        1.58       43.91     52.59 o 
 -11   2   7       25.97       79.16     47.56 o 
 -10   2   7       10.75        8.87      5.96 o 
  -9   2   7      352.12      326.17     80.16 o 
  -8   2   7        6.32        6.08      2.94 o 
  -7   2   7       70.77       60.86      6.31 o 
  -6   2   7      122.79      111.21      8.46 o 
  -5   2   7      111.22      116.86     10.34 o 
  -4   2   7       48.59       42.62      4.65 o 
  -3   2   7        0.74        7.07      4.08 o 
  -2   2   7        0.21        1.16      1.08 o 
  -1   2   7        0.00        0.87      0.96 o 
   0   2   7       54.32       62.07      3.73 o 
   1   2   7        0.42        3.34      1.37 o 
   2   2   7        0.38        2.08      1.11 o 
   3   2   7       76.38       69.34      5.08 o 
   4   2   7       76.71       65.76      5.12 o 
   5   2   7       15.47       15.93      3.38 o 
   6   2   7       87.83       73.48      6.05 o 
   7   2   7       17.65       17.18      7.03 o 
   8   2   7       18.63       17.13      4.51 o 
   9   2   7        0.25        0.00      2.92 o 
 -13   3   7        4.65       53.84     49.00 o 
 -12   3   7       10.33       83.28     67.51 o 
 -11   3   7       15.91       54.83     45.03 o 
 -10   3   7      109.78       93.93     22.20 o 
  -9   3   7      297.35      216.82     76.93 o 
  -8   3   7       21.53       25.39      4.44 o 
  -7   3   7      226.77      188.56     22.56 o 
  -6   3   7        7.24        8.16      2.83 o 
  -5   3   7        4.56        6.46      2.76 o 
  -4   3   7      305.14      309.84     42.46 o 
  -3   3   7       74.96       77.93      7.03 o 
  -2   3   7      822.61      803.01     33.08 o 
  -1   3   7      100.80      104.53      4.75 o 
   0   3   7     1403.32     1496.98     67.43 o 
   1   3   7     1187.10     1224.88     44.50 o 
   2   3   7      189.01      180.11      7.86 o 
   3   3   7       28.16       34.67      3.68 o 
   4   3   7       29.86       26.86      5.81 o 
   5   3   7        0.78        0.76      3.90 o 
   6   3   7      120.57      119.15      7.34 o 
   7   3   7       10.86       13.75      4.51 o 
   8   3   7        5.53        6.56      3.06 o 
   9   3   7        1.75        5.50      4.89 o 
 -13   4   7        2.84       74.47     77.21 o 
 -12   4   7       23.79      114.48     72.64 o 
 -11   4   7        9.95       75.51     64.53 o 
 -10   4   7       53.81       70.27     36.87 o 
  -9   4   7      190.24      127.39     30.89 o 
  -8   4   7       26.69       24.20      4.29 o 
  -7   4   7      102.91       97.17      9.34 o 
  -6   4   7       35.37       29.76      4.41 o 
  -5   4   7        4.76        8.00      2.98 o 
  -4   4   7       10.63       12.53      3.45 o 
  -3   4   7        3.01        6.42      3.67 o 
  -2   4   7       60.32       70.37      7.04 o 
  -1   4   7       39.82       42.59      7.87 o 
   0   4   7        7.26        7.44      1.93 o 
   1   4   7      294.76      308.62     24.67 o 
   2   4   7      149.37      159.38      7.54 o 
   3   4   7       55.33       45.13      4.05 o 
   4   4   7        0.69        3.05      2.83 o 
   5   4   7        0.34        3.06      1.83 o 
   6   4   7       30.10       27.73      4.89 o 
   7   4   7        0.95        0.59      2.48 o 
   8   4   7        0.05        0.00      4.13 o 
 -12   5   7        1.16       55.36     68.34 o 
 -11   5   7        6.12       47.42     46.02 o 
 -10   5   7        9.73       10.43      6.72 o 
  -9   5   7        1.71        0.00      3.41 o 
  -8   5   7      351.68      319.00     27.97 o 
  -7   5   7        0.10        2.07      1.81 o 
  -6   5   7       10.55       15.95      3.78 o 
  -5   5   7      101.71      100.12     17.08 o 
  -4   5   7      228.96      208.07     14.74 o 
  -3   5   7        7.53       15.69      3.98 o 
  -2   5   7      140.96      145.44     12.53 o 
  -1   5   7      115.21      123.38      8.72 o 
   0   5   7        6.28       10.62      1.93 o 
   1   5   7       17.03       29.74      4.89 o 
   2   5   7        0.20        2.09      3.44 o 
   3   5   7        9.65       13.00      6.19 o 
   4   5   7       52.67       56.87      7.34 o 
   5   5   7      739.14      734.25     29.44 o 
   6   5   7        6.18        6.74      3.96 o 
   7   5   7        1.24        2.26      3.34 o 
   8   5   7        0.26        0.53      4.13 o 
 -12   6   7        1.50        0.00      9.25 o 
 -11   6   7       28.34       26.93      9.61 o 
 -10   6   7        0.14       14.41     20.26 o 
  -9   6   7       31.71       21.86     10.40 o 
  -8   6   7      145.21      117.67     48.33 o 
  -7   6   7       40.59       38.70      8.57 o 
  -6   6   7      616.66      558.18     36.72 o 
  -5   6   7      510.66      483.45     24.42 o 
  -4   6   7       23.72       22.04      5.05 o 
  -3   6   7        3.29        5.71      2.31 o 
  -2   6   7       12.18       14.85      3.67 o 
  -1   6   7        0.43        1.92      1.35 o 
   0   6   7       84.16       84.66     11.63 o 
   1   6   7      122.07      114.16      8.21 o 
   2   6   7      144.63      145.81      9.83 o 
   3   6   7        6.94        6.32      3.85 o 
   4   6   7      100.29       90.66      8.49 o 
   5   6   7       76.50       78.65      8.20 o 
   6   6   7      120.59      112.92     10.19 o 
   7   6   7        6.44        6.52      4.04 o 
 -11   7   7        3.01        4.02      9.17 o 
 -10   7   7        0.11        5.00      7.03 o 
  -9   7   7        0.40        4.22      3.01 o 
  -8   7   7       13.99       11.06     18.20 o 
  -7   7   7      163.58      122.51    101.66 o 
  -6   7   7       18.95       24.77      5.03 o 
  -5   7   7       79.68       69.90      7.58 o 
  -4   7   7       38.54       41.14      5.21 o 
  -3   7   7      108.57      101.33      9.80 o 
  -2   7   7        8.24       15.50      3.08 o 
  -1   7   7       24.19       25.24      6.27 o 
   0   7   7      148.46      138.51     15.93 o 
   1   7   7        7.01       11.31      5.35 o 
   2   7   7       34.34       39.77      8.41 o 
   3   7   7       33.00       27.11      5.29 o 
   4   7   7       79.87       83.44      9.72 o 
   5   7   7        2.28        3.68      3.39 o 
   6   7   7       42.66       35.54      6.81 o 
 -10   8   7        0.55        3.24     10.93 o 
  -9   8   7        1.04       13.71      5.34 o 
  -8   8   7       47.62       42.49      8.61 o 
  -7   8   7        2.44        3.03     13.23 o 
  -6   8   7        1.08        7.64      3.82 o 
  -5   8   7       10.23       12.30      3.74 o 
  -4   8   7       12.71       12.07      3.45 o 
  -3   8   7        0.36        5.75      2.02 o 
  -2   8   7       12.04       14.99      5.96 o 
  -1   8   7       62.60       73.30     11.17 o 
   0   8   7        0.02        3.52      3.21 o 
   1   8   7        1.81        7.03      4.28 o 
   2   8   7       21.69       26.76      8.72 o 
   3   8   7       12.61       18.04      7.49 o 
   4   8   7        2.87        8.87      4.28 o 
   5   8   7       35.25       34.87     11.01 o 
  -8   9   7        5.01       23.35     19.11 o 
  -7   9   7        3.02       15.16     18.27 o 
  -6   9   7       22.29       32.49     14.83 o 
  -5   9   7        0.16        6.73      3.06 o 
  -4   9   7        2.86       13.76      3.36 o 
  -3   9   7       11.20       19.73      4.74 o 
  -2   9   7       76.69       76.67     11.48 o 
  -1   9   7       62.89       61.05     10.40 o 
   0   9   7       11.66       12.08      5.66 o 
   1   9   7       17.06       30.58      9.18 o 
   2   9   7        1.16        5.66      4.28 o 
   3   9   7        0.71        4.28      3.52 o 
   4   9   7        0.90       10.09      4.43 o 
  -6  10   7        0.45        6.57      3.21 o 
  -2  10   7        5.56       11.93      4.59 o 
  -1  10   7       12.61       24.62      6.12 o 
   0  10   7        0.88        5.96      3.67 o 
   1  10   7        1.08        7.49      3.67 o 
   2  10   7        1.39        8.87      3.82 o 
 -10   0   8      335.35      348.25     17.82 o 
  -9   0   8      109.60       87.14     12.10 o 
  -8   0   8       28.96       29.98      6.73 o 
  -7   0   8      260.75      233.77     19.05 o 
  -6   0   8        5.53        7.19      3.82 o 
  -5   0   8      594.71      630.91     37.13 o 
  -4   0   8       57.16       45.77      6.89 o 
  -3   0   8      404.37      391.57     25.29 o 
  -2   0   8      288.04      305.79     13.23 o 
  -1   0   8      176.80      171.67      9.22 o 
   0   0   8       85.12       92.33      6.60 o 
   1   0   8      349.89      338.12     14.66 o 
   2   0   8        6.87       16.36      3.36 o 
   3   0   8       78.15       72.26      6.43 o 
   4   0   8        0.90        1.99      1.99 o 
   5   0   8       26.33       27.22      7.65 o 
   6   0   8      116.04      118.83     12.71 o 
   7   0   8        1.20        0.00      3.82 o 
   8   0   8      114.91      103.19     12.40 o 
   9   0   8        3.64        1.99      5.05 o 
 -13   1   8        0.00       52.84     61.61 o 
 -12   1   8       20.95       22.94      8.26 o 
  -9   1   8      123.53      113.45      9.78 o 
  -8   1   8      254.83      214.24     19.88 o 
  -7   1   8        3.68        5.66      2.68 o 
  -6   1   8       54.66       48.52      5.41 o 
  -5   1   8      634.37      615.17     25.71 o 
  -4   1   8      128.55      109.25      8.06 o 
  -3   1   8       41.85       38.59      3.41 o 
  -2   1   8       40.52       42.86      3.10 o 
  -1   1   8      162.09      179.40      6.78 o 
   0   1   8     1720.26     1823.03     39.27 o 
   1   1   8      272.29      299.55      9.52 o 
   2   1   8       42.02       39.20      3.33 o 
   3   1   8       48.84       47.47      3.71 o 
   4   1   8       40.64       42.91      5.43 o 
   5   1   8     1206.36     1232.60     33.33 o 
   6   1   8      137.26      126.21      9.15 o 
   7   1   8        2.94        0.02      2.76 o 
   8   1   8        0.16        0.00      2.86 o 
   9   1   8        5.13        2.12      3.40 o 
 -13   2   8       47.61      114.83     67.92 o 
 -12   2   8       48.43       96.24     44.67 o 
 -11   2   8        2.36        5.05      5.05 o 
 -10   2   8        9.60        8.56      6.12 o 
  -9   2   8       61.20       56.34      6.89 o 
  -8   2   8       66.91       63.43      9.26 o 
  -7   2   8       93.23       85.55      7.84 o 
  -6   2   8      262.68      261.66     23.58 o 
  -5   2   8       56.83       57.33      5.83 o 
  -4   2   8       16.38       23.81      3.68 o 
  -3   2   8      921.88      906.80     25.54 o 
  -2   2   8      119.22      107.17      5.91 o 
  -1   2   8        1.86        4.57      1.38 o 
   0   2   8       11.56       10.25      2.09 o 
   1   2   8      199.68      209.16      7.59 o 
   2   2   8      122.44      130.05      5.89 o 
   3   2   8      117.09      112.54      6.77 o 
   4   2   8       19.77       14.54      3.47 o 
   5   2   8       40.33       39.79      5.74 o 
   6   2   8       21.02       18.94      6.81 o 
   7   2   8       31.94       27.17      5.19 o 
   8   2   8        0.21        0.00      2.48 o 
 -13   3   8       48.41      118.82     66.24 o 
 -12   3   8        2.99       74.23     74.84 o 
 -11   3   8        0.00       32.84     53.59 o 
 -10   3   8       89.04       96.26     25.49 o 
  -9   3   8        0.01        2.69      2.20 o 
  -8   3   8        0.16        0.79      1.89 o 
  -7   3   8        0.94        1.42      1.75 o 
  -6   3   8       13.64       15.04      4.82 o 
  -5   3   8      119.84      119.47      9.01 o 
  -4   3   8      303.37      317.32     27.83 o 
  -3   3   8       80.42       78.82      5.22 o 
  -2   3   8       83.29       87.90      5.33 o 
  -1   3   8        5.95        8.95      2.36 o 
   0   3   8       11.00       16.24      2.80 o 
   1   3   8       49.02       49.47      3.57 o 
   2   3   8      103.79      101.75      6.14 o 
   3   3   8       56.78       49.56      6.50 o 
   4   3   8      629.00      636.23     19.82 o 
   5   3   8        6.17        4.37      2.45 o 
   6   3   8       47.97       43.02      7.88 o 
   7   3   8        1.34        2.01      4.20 o 
   8   3   8        0.05        0.00      3.03 o 
 -13   4   8        0.58       91.55     95.56 o 
 -12   4   8       11.62       74.43     58.26 o 
 -11   4   8        7.53       77.28     75.23 o 
 -10   4   8       83.60       84.61     28.77 o 
  -9   4   8       23.64       23.00      6.42 o 
  -8   4   8        0.04        2.51      2.29 o 
  -7   4   8       48.59       44.94      7.96 o 
  -6   4   8      141.32      131.06     20.53 o 
  -5   4   8       37.37       31.13      6.73 o 
  -4   4   8      172.81      179.08     16.64 o 
  -3   4   8       22.94       41.19      6.97 o 
  -2   4   8      226.16      239.37     15.87 o 
  -1   4   8      245.71      252.66     15.00 o 
   0   4   8        0.71        2.88      1.23 o 
   1   4   8       21.58       24.88      3.44 o 
   2   4   8       16.75       22.01      4.59 o 
   3   4   8       35.25       34.16      5.66 o 
   4   4   8      366.63      377.11     13.89 o 
   5   4   8      157.07      137.82      7.79 o 
   6   4   8        1.59        1.31      4.43 o 
   7   4   8        4.87        1.71      5.43 o 
   8   4   8        5.73        4.00      8.03 o 
 -12   5   8        2.04      109.62     90.51 o 
 -11   5   8        4.10       78.76     74.61 o 
 -10   5   8        1.40        0.00      9.63 o 
  -9   5   8       28.01       14.35     20.65 o 
  -8   5   8       21.26       23.42      7.42 o 
  -7   5   8       79.46       62.02      7.04 o 
  -6   5   8        3.30        3.11      2.64 o 
  -5   5   8      449.66      435.66     54.12 o 
  -4   5   8      211.47      204.27     26.62 o 
  -3   5   8       79.17       84.04     14.54 o 
  -2   5   8      139.62      160.48     16.97 o 
  -1   5   8        2.62       20.68     11.70 o 
   0   5   8      131.25      142.19     19.69 o 
   1   5   8      436.67      429.79     16.93 o 
   2   5   8        4.93        7.65      3.90 o 
   3   5   8      217.67      201.38      9.16 o 
   4   5   8       16.21       24.56     11.55 o 
   5   5   8       77.07       67.81      7.86 o 
   6   5   8        4.12        4.17      3.67 o 
   7   5   8        0.01        0.00      4.59 o 
 -11   6   8        8.37       13.29      7.09 o 
 -10   6   8        0.31        5.64      4.34 o 
  -9   6   8       32.16       20.99     21.03 o 
  -8   6   8        2.09        3.52      2.90 o 
  -7   6   8       20.45       19.57      5.66 o 
  -6   6   8       24.68       18.04      4.56 o 
  -5   6   8       42.13       40.08      5.71 o 
  -4   6   8      132.07      124.06     18.92 o 
  -3   6   8       82.70       94.57      8.21 o 
  -2   6   8       13.65       21.20      4.08 o 
  -1   6   8       30.99       26.46      6.42 o 
   0   6   8      363.86      355.84     27.82 o 
   1   6   8        2.37        3.39      2.76 o 
   2   6   8        0.02        0.13      2.31 o 
   3   6   8        1.01        0.01      2.40 o 
   4   6   8       62.93       54.87      6.84 o 
   5   6   8        5.59        3.78      4.59 o 
   6   6   8        1.00        1.15      5.43 o 
   7   6   8       19.04       12.70      8.26 o 
 -10   7   8        0.22       10.60     17.81 o 
  -9   7   8        1.67        2.06     21.10 o 
  -8   7   8       15.44       14.67     10.86 o 
  -7   7   8        6.31       17.74      6.73 o 
  -6   7   8       25.28       26.85      5.40 o 
  -5   7   8      132.18      117.20     10.23 o 
  -4   7   8      563.98      478.83     19.45 o 
  -3   7   8      128.52      114.41     11.18 o 
  -2   7   8       90.80       74.09     11.02 o 
  -1   7   8        4.87        5.81      3.82 o 
   0   7   8        3.36        7.80      4.59 o 
   1   7   8       86.43       75.16     11.94 o 
   2   7   8       89.77       88.47     13.32 o 
   3   7   8       14.80       18.12      4.74 o 
   4   7   8        2.79        4.88      3.29 o 
   5   7   8        0.10        0.00      2.40 o 
   6   7   8       25.89       15.49     11.85 o 
  -9   8   8        4.59       14.80      5.96 o 
  -8   8   8        0.02        2.23     21.86 o 
  -7   8   8       49.00       44.98      8.87 o 
  -6   8   8        0.37        7.95      3.06 o 
  -5   8   8        2.99        7.61      3.13 o 
  -4   8   8        0.03        6.25      2.11 o 
  -3   8   8        1.91        7.19      3.82 o 
  -2   8   8        1.55        5.96      3.67 o 
  -1   8   8       72.07       72.84     11.48 o 
   0   8   8       32.97       37.93      8.11 o 
   1   8   8      156.40      164.22     19.15 o 
   2   8   8       12.79       19.42      7.49 o 
   3   8   8        0.00        4.74      2.90 o 
   4   8   8        3.66        5.66      5.66 o 
   5   8   8        0.00        4.13      5.05 o 
  -8   9   8        0.06        7.15      9.25 o 
  -7   9   8       23.29       34.67     23.93 o 
  -6   9   8       28.83       44.05      8.11 o 
  -5   9   8       72.10       84.47     11.48 o 
  -4   9   8       22.27       25.69      5.66 o 
  -3   9   8       15.07       12.54      5.20 o 
  -2   9   8        2.39       10.24      4.89 o 
  -1   9   8       18.59       27.68      8.26 o 
   0   9   8       11.20       18.65      7.19 o 
   1   9   8        0.26        5.66      3.36 o 
   2   9   8       20.46       29.06      9.18 o 
   3   9   8        3.87       10.24      3.98 o 
  -3  10   8       14.73       23.85      5.20 o 
  -2  10   8       44.98       51.40      9.64 o 
  -1  10   8        1.12        7.80      3.67 o 
   0  10   8        2.02       10.86      4.59 o 
 -13   1   9       15.60      100.69     63.08 o 
 -12   1   9       23.48       27.53      9.33 o 
 -11   1   9      227.34      294.26     22.08 o 
 -10   1   9        1.36        2.90      2.64 o 
  -9   1   9       34.29       31.54      5.51 o 
  -8   1   9       65.99       50.70      7.42 o 
  -7   1   9       55.20       44.11      5.61 o 
  -6   1   9        6.98        5.05      2.57 o 
  -5   1   9      528.11      505.51     22.72 o 
  -4   1   9      254.79      226.16     29.42 o 
  -3   1   9      178.28      183.02      8.33 o 
  -2   1   9        0.14        1.14      1.14 o 
  -1   1   9       19.28       17.68      2.59 o 
   0   1   9      118.43      128.39      5.93 o 
   1   1   9       28.97       36.50      3.26 o 
   2   1   9       18.72       23.90      2.81 o 
   3   1   9        8.80       10.74      3.36 o 
   4   1   9       12.99       13.57      3.31 o 
   5   1   9       99.01      107.60      7.08 o 
   6   1   9      155.97      168.51     11.05 o 
   7   1   9        3.34        1.73      3.11 o 
   8   1   9        2.57        0.00      2.96 o 
 -13   2   9        2.03       45.81     49.15 o 
 -12   2   9        6.35       82.81     68.96 o 
 -11   2   9      127.41       93.57     14.85 o 
 -10   2   9      234.23      191.51     18.48 o 
  -9   2   9        2.19        3.58      2.77 o 
  -8   2   9        3.54        4.29      2.66 o 
  -7   2   9        0.37        1.15      1.94 o 
  -6   2   9       26.07       24.60      4.04 o 
  -5   2   9       35.07       28.46      4.21 o 
  -4   2   9        0.86        2.89      1.89 o 
  -3   2   9       30.94       42.86      5.20 o 
  -2   2   9       15.63       15.17      2.42 o 
  -1   2   9      194.53      206.84      7.67 o 
   0   2   9      111.17      111.32      5.52 o 
   1   2   9        4.37        4.34      1.77 o 
   2   2   9       66.63       61.51      5.26 o 
   3   2   9       97.02       90.72      6.40 o 
   4   2   9       76.35       77.30      6.02 o 
   5   2   9      125.32      116.73      8.35 o 
   6   2   9       12.21        9.63      4.00 o 
   7   2   9        6.47        0.00      3.29 o 
   8   2   9       17.65       12.69      6.58 o 
 -13   3   9       20.58      134.11     75.31 o 
 -12   3   9        0.00       73.44     75.83 o 
 -11   3   9       22.49       75.23     55.90 o 
 -10   3   9      326.67      233.47     30.02 o 
  -9   3   9       53.55       41.40      5.92 o 
  -8   3   9      244.05      215.66     25.39 o 
  -7   3   9        1.70        1.56      1.92 o 
  -6   3   9       29.26       25.36      5.18 o 
  -5   3   9       24.54       26.38      4.54 o 
  -4   3   9      217.60      214.12     15.81 o 
  -3   3   9       10.82       19.15      4.33 o 
  -2   3   9        3.92        4.85      2.01 o 
  -1   3   9       64.58       65.10      4.08 o 
   0   3   9       14.55       16.06      2.49 o 
   1   3   9       75.56       79.56      5.82 o 
   2   3   9        1.35        4.43      2.69 o 
   3   3   9      187.49      164.27      8.59 o 
   4   3   9       99.42       99.41      6.71 o 
   5   3   9       41.46       43.93      7.04 o 
   6   3   9        7.19        5.67      2.93 o 
   7   3   9       12.11        6.95      4.34 o 
 -12   4   9        7.03      112.68     89.60 o 
 -11   4   9       15.90       85.22     80.43 o 
 -10   4   9       69.26       65.04     12.39 o 
  -9   4   9       15.24       17.35      4.50 o 
  -8   4   9      118.10       91.65     12.63 o 
  -7   4   9        0.36        1.15      2.01 o 
  -6   4   9       98.86       91.48     13.25 o 
  -5   4   9       28.07       24.63      4.65 o 
  -4   4   9      184.60      195.84     14.17 o 
  -3   4   9      227.35      232.01     10.97 o 
  -2   4   9        1.30        4.60      1.70 o 
  -1   4   9       91.94       91.71      8.84 o 
   0   4   9        1.54        4.47      2.60 o 
   1   4   9      348.61      329.57     21.29 o 
   2   4   9      152.29      156.41      8.16 o 
   3   4   9      118.78      122.31      7.30 o 
   4   4   9        2.40        5.30      2.49 o 
   5   4   9       26.47       35.28     10.48 o 
   6   4   9       28.27       28.87      6.12 o 
   7   4   9       15.46       12.39      8.33 o 
 -12   5   9       10.24      134.59    128.44 o 
 -11   5   9       11.54       64.69     56.81 o 
 -10   5   9        0.05        7.26     29.51 o 
  -9   5   9      229.62      171.15     15.56 o 
  -8   5   9        1.56        1.94      2.01 o 
  -7   5   9       15.73       19.03      4.80 o 
  -6   5   9      155.34      137.27     19.54 o 
  -5   5   9      285.45      257.11     41.46 o 
  -4   5   9       85.51       85.83      9.80 o 
  -3   5   9      136.58      148.56     18.46 o 
  -2   5   9       76.20       91.38      9.45 o 
  -1   5   9      201.55      192.92     11.28 o 
   0   5   9      198.68      182.81     16.10 o 
   1   5   9        0.00        2.36      2.52 o 
   2   5   9       75.17       76.93      9.41 o 
   3   5   9       10.41       23.78      3.60 o 
   4   5   9      121.06      131.50      7.67 o 
   5   5   9        0.28        0.73      3.33 o 
   6   5   9       10.95       13.36      6.58 o 
 -11   6   9        0.05        5.62      7.19 o 
 -10   6   9        0.07        0.00     29.13 o 
  -9   6   9       11.69       18.04      7.65 o 
  -8   6   9        0.02        3.11      1.64 o 
  -7   6   9        0.37        1.95      2.06 o 
  -6   6   9       97.52       87.72      8.75 o 
  -5   6   9        2.74        8.83      3.98 o 
  -4   6   9       69.89       59.99      7.09 o 
  -3   6   9       15.98       30.00      6.81 o 
  -2   6   9      100.26       96.97     12.02 o 
  -1   6   9        1.54        2.45      3.36 o 
   0   6   9       59.56       57.53      9.95 o 
   1   6   9        8.72       11.18      3.85 o 
   2   6   9       16.59       15.51      4.70 o 
   3   6   9       12.30       15.54      5.00 o 
   4   6   9        0.86        0.00      2.57 o 
   5   6   9       14.51       11.46      5.73 o 
   6   6   9        0.42        0.00      4.05 o 
 -10   7   9        0.11        2.23     17.66 o 
  -9   7   9        0.11        3.18     14.98 o 
  -8   7   9        5.09       11.47      5.66 o 
  -7   7   9       44.49       38.02      5.36 o 
  -6   7   9       79.90       70.77      7.89 o 
  -5   7   9       13.66       17.37      4.75 o 
  -4   7   9       96.38       87.00     13.09 o 
  -3   7   9        3.94        8.94      3.75 o 
  -2   7   9       97.76       94.46     12.86 o 
  -1   7   9        3.16        7.03      4.43 o 
   0   7   9       56.08       55.23     10.10 o 
   1   7   9       94.60       94.29     13.78 o 
   2   7   9        3.46        4.28      4.13 o 
   3   7   9       67.97       62.12     12.09 o 
   4   7   9        1.27        0.10      3.90 o 
   5   7   9        1.39        0.00      5.58 o 
  -9   8   9       12.59        4.83     29.21 o 
  -8   8   9        9.75       12.46      7.57 o 
  -7   8   9       85.07       99.48     14.69 o 
  -6   8   9       18.84       23.00      4.70 o 
  -5   8   9        2.63        8.60      3.30 o 
  -4   8   9        2.87        5.35      2.68 o 
  -3   8   9       62.92       67.32     10.71 o 
  -2   8   9       13.98       15.75      6.42 o 
  -1   8   9        1.39        5.96      3.98 o 
   0   8   9       15.64       18.96      7.19 o 
   1   8   9        1.86        5.81      3.36 o 
   2   8   9       17.33       30.74      9.48 o 
   3   8   9       17.70       23.86      8.56 o 
   4   8   9       12.08       13.61      7.49 o 
  -7   9   9       35.98       46.50      8.87 o 
  -6   9   9        1.01        7.80      3.21 o 
  -4   9   9       11.06       20.34      6.88 o 
  -3   9   9        3.21        9.33      3.98 o 
  -2   9   9        1.55        6.12      3.82 o 
  -1   9   9       29.32       35.02      7.80 o 
   0   9   9        5.10       13.91      6.42 o 
   1   9   9        3.15       10.55      4.89 o 
   2   9   9       21.36       31.20      9.63 o 
  -3  10   9        0.32        5.35      3.21 o 
  -2  10   9        0.53        3.98      3.21 o 
 -13   0  10       19.18       19.27      7.65 o 
 -11   0  10      537.58      500.28     37.56 o 
 -10   0  10       30.30       23.86      8.26 o 
  -9   0  10        0.24        1.99      3.36 o 
  -8   0  10       24.23       22.64      7.19 o 
  -7   0  10      178.81      141.05     15.03 o 
  -6   0  10      179.01      167.75     16.41 o 
  -5   0  10      118.63      109.08     12.56 o 
  -4   0  10        7.10       12.69      4.89 o 
  -3   0  10        0.12        0.37      1.99 o 
  -2   0  10       59.75       63.55      6.22 o 
  -1   0  10        7.18        7.05      3.00 o 
   0   0  10       89.04       89.23      7.25 o 
   1   0  10        6.98       15.61      3.54 o 
   2   0  10      307.12      313.84     15.27 o 
   3   0  10       75.17       69.39      6.82 o 
   4   0  10       14.78       29.97      8.10 o 
   5   0  10        3.12        0.00      4.59 o 
   6   0  10        1.29        0.00      4.74 o 
   7   0  10        4.59        3.52      5.50 o 
 -13   1  10        1.91        3.06      3.82 o 
 -12   1  10       21.65       18.50      8.41 o 
 -11   1  10       57.96       44.68      9.33 o 
 -10   1  10        0.23        0.00      1.94 o 
  -9   1  10        6.07        7.04      3.22 o 
  -8   1  10        6.09        4.64      2.96 o 
  -7   1  10       79.75       73.33      7.51 o 
  -6   1  10       39.35       38.02      5.19 o 
  -5   1  10      217.12      207.04     12.89 o 
  -4   1  10      126.27      120.24      9.18 o 
  -3   1  10        2.15        3.82      1.97 o 
  -2   1  10      123.63      101.21      5.43 o 
  -1   1  10      763.79      790.94     20.08 o 
   0   1  10      162.05      162.49      7.12 o 
   1   1  10        0.35        1.57      1.64 o 
   2   1  10      349.71      351.53     11.73 o 
   3   1  10      102.54      107.34      7.09 o 
   4   1  10       91.76       83.72      6.34 o 
   5   1  10       76.27       75.93      8.42 o 
   6   1  10        3.95        0.00      3.02 o 
   7   1  10       35.36       26.53     11.17 o 
 -13   2  10        0.89       98.35     87.38 o 
 -12   2  10       16.70       16.82      8.10 o 
 -11   2  10        4.72        9.63      6.88 o 
 -10   2  10        3.17        5.47      3.38 o 
  -9   2  10      270.43      230.33     31.69 o 
  -8   2  10       29.17       27.28      5.12 o 
  -7   2  10       21.11       27.51      5.46 o 
  -6   2  10        5.61        5.80      2.91 o 
  -5   2  10        4.02        7.03      2.96 o 
  -4   2  10       32.13       35.07      4.76 o 
  -3   2  10      119.28      115.45      6.69 o 
  -2   2  10        0.00        1.64      1.56 o 
  -1   2  10       82.83       91.61      5.18 o 
   0   2  10       69.63       59.09      4.35 o 
   1   2  10      880.49      899.18     34.25 o 
   2   2  10       13.68       16.68      3.91 o 
   3   2  10      107.95      106.41      7.12 o 
   4   2  10        0.20        0.81      2.52 o 
   5   2  10       53.00       54.68     16.22 o 
   6   2  10        0.21        0.00      2.94 o 
   7   2  10        0.84        0.00      3.44 o 
 -13   3  10        0.13      118.31    109.31 o 
 -12   3  10       17.87       87.86     56.12 o 
 -11   3  10        2.99        6.12      5.50 o 
 -10   3  10      157.33      109.60     17.54 o 
  -9   3  10        9.95        7.25      3.73 o 
  -8   3  10       66.08       55.12     10.79 o 
  -7   3  10        3.68        5.57      3.11 o 
  -6   3  10       11.77       11.41      3.98 o 
  -5   3  10        0.95        4.30      2.43 o 
  -4   3  10       18.11       29.67      5.34 o 
  -3   3  10       15.38       16.95      2.98 o 
  -2   3  10       53.30       49.41      4.59 o 
  -1   3  10      173.34      168.69      7.29 o 
   0   3  10       54.81       53.85      4.19 o 
   1   3  10      107.49      101.00      6.77 o 
   2   3  10      275.03      291.24     14.04 o 
   3   3  10      299.59      297.23     12.38 o 
   4   3  10        1.04        0.29      2.52 o 
   5   3  10        5.33        4.87      5.81 o 
   6   3  10       20.82       18.74     10.02 o 
   7   3  10        0.51        0.00      3.52 o 
 -12   4  10        0.60       69.34     97.77 o 
 -11   4  10       16.76       90.33     68.89 o 
 -10   4  10       40.68       38.56      6.14 o 
  -9   4  10       18.84       23.35      5.39 o 
  -8   4  10       53.62       43.47      9.95 o 
  -7   4  10        5.88        9.92      3.93 o 
  -6   4  10        4.37        8.16      3.70 o 
  -5   4  10        1.24        2.52      2.16 o 
  -4   4  10        0.69        0.15      2.29 o 
  -3   4  10        5.48       18.24     10.93 o 
  -2   4  10      391.50      407.12     17.70 o 
  -1   4  10       67.23       69.63      5.48 o 
   0   4  10       55.17       50.14      4.94 o 
   1   4  10        0.09        0.00      2.25 o 
   2   4  10       47.59       40.11      4.68 o 
   3   4  10        5.05        8.40      3.82 o 
   4   4  10      223.99      218.93     10.57 o 
   5   4  10        3.13        1.92      2.25 o 
   6   4  10        0.86        0.47      4.43 o 
 -11   5  10        2.06       49.54     63.45 o 
 -10   5  10        3.62        7.34      5.05 o 
  -9   5  10        0.01        2.40      1.81 o 
  -8   5  10       14.06       16.99      4.49 o 
  -7   5  10        0.62        3.26      2.38 o 
  -6   5  10       12.12       12.27      4.28 o 
  -5   5  10      522.32      502.79     79.40 o 
  -4   5  10       63.19       61.91      9.41 o 
  -3   5  10       43.53       46.71      9.33 o 
  -2   5  10       21.14       33.12      6.88 o 
  -1   5  10       27.95       34.35      6.65 o 
   0   5  10      158.24      160.23     19.46 o 
   1   5  10       53.94       48.80      4.71 o 
   2   5  10      135.51      128.78      7.59 o 
   3   5  10        0.12        2.39      3.44 o 
   4   5  10        1.16        0.43      2.60 o 
   5   5  10        9.48        7.85      4.38 o 
 -11   6  10        2.91        2.00     32.11 o 
 -10   6  10        2.84        4.89      3.98 o 
  -9   6  10        9.49       13.30      6.27 o 
  -8   6  10        0.88        1.37      2.06 o 
  -7   6  10       57.69       52.16      6.82 o 
  -6   6  10       33.18       31.38      5.29 o 
  -5   6  10       69.22       73.25     12.70 o 
  -4   6  10        5.77        7.09      3.44 o 
  -3   6  10        9.57       13.45      3.42 o 
  -2   6  10        0.55        4.74      3.52 o 
  -1   6  10       17.27       22.02      7.19 o 
   0   6  10        6.30        8.41      5.20 o 
   1   6  10       37.52       31.90      6.09 o 
   2   6  10        9.21        9.13      4.22 o 
   3   6  10       18.27       18.53      9.02 o 
   4   6  10       10.67        9.24      4.68 o 
   5   6  10       29.13       18.96     10.02 o 
 -10   7  10        5.46       12.19      6.02 o 
  -9   7  10        0.09        5.20      3.67 o 
  -8   7  10        4.95       17.89      7.19 o 
  -7   7  10        3.87        6.64      2.77 o 
  -6   7  10       31.15       32.88      5.35 o 
  -5   7  10        0.32        2.90      2.05 o 
  -4   7  10       27.38       23.29      4.58 o 
  -3   7  10        7.26       13.46      5.50 o 
  -2   7  10       11.54       11.01      5.50 o 
  -1   7  10        0.94        2.90      2.90 o 
   0   7  10       10.63       17.28      6.88 o 
   1   7  10       94.24       85.10     13.16 o 
   2   7  10        0.45        2.60      4.13 o 
   3   7  10       21.52       31.04     10.25 o 
   4   7  10       28.32       26.53      7.49 o 
  -8   8  10       24.88       27.37      9.02 o 
  -7   8  10       12.07       20.03      7.03 o 
  -6   8  10        0.05        4.50      2.37 o 
  -5   8  10        1.73        4.74      3.29 o 
  -4   8  10        0.02        0.00      4.13 o 
  -3   8  10        3.17       11.77      5.35 o 
  -2   8  10        1.77        4.43      3.52 o 
  -1   8  10        6.38        9.48      5.20 o 
   0   8  10        0.01        6.73      4.13 o 
   1   8  10        0.28        5.35      3.36 o 
   2   8  10        0.54        5.50      3.67 o 
  -5   9  10        8.65       17.74      7.95 o 
  -4   9  10       24.31       26.00      9.94 o 
  -3   9  10        0.04        3.98      2.75 o 
  -2   9  10       22.80       31.35      9.33 o 
  -1   9  10        1.66        7.64      3.67 o 
   0   9  10        4.69       12.54      5.50 o 
 -13   1  11       17.60       23.09      9.33 o 
 -12   1  11       22.73       19.57      8.72 o 
 -11   1  11       71.09       60.91      8.02 o 
 -10   1  11        6.95        9.23      4.00 o 
  -9   1  11        2.92        4.13      3.05 o 
  -8   1  11       11.03       11.56      4.05 o 
  -7   1  11      248.77      224.03     14.54 o 
  -6   1  11       73.02       66.27      7.18 o 
  -5   1  11      157.81      146.82     10.88 o 
  -4   1  11      216.95      204.22     13.06 o 
  -3   1  11       86.50       82.50      6.02 o 
  -2   1  11      291.60      285.65     10.19 o 
  -1   1  11        5.37        8.86      2.51 o 
   0   1  11       19.79       19.08      3.07 o 
   1   1  11        4.87        8.09      2.44 o 
   2   1  11       64.31       58.38      5.44 o 
   3   1  11      168.62      151.80      8.69 o 
   4   1  11       30.05       31.67      5.89 o 
   5   1  11        4.24        0.23      3.46 o 
   6   1  11        1.18        0.00      3.14 o 
 -12   2  11       83.56       76.82     13.77 o 
 -11   2  11        8.49       10.42      4.37 o 
 -10   2  11        4.18        3.75      2.92 o 
  -9   2  11       10.83       11.05      4.15 o 
  -8   2  11       85.58       64.14      8.65 o 
  -7   2  11       17.21       17.10      4.68 o 
  -6   2  11        0.06        2.11      2.09 o 
  -5   2  11       51.10       47.02      6.04 o 
  -4   2  11        0.95        2.49      1.75 o 
  -3   2  11       25.24       24.55      3.72 o 
  -2   2  11       58.07       56.10      4.36 o 
  -1   2  11      381.15      366.62     12.03 o 
   0   2  11       29.82       37.21      3.75 o 
   1   2  11       23.12       25.86      4.46 o 
   2   2  11       50.92       53.46      5.37 o 
   3   2  11      107.31      107.19      7.32 o 
   4   2  11       23.14       24.33      5.12 o 
   5   2  11        0.21        0.00      5.81 o 
   6   2  11       12.30        0.98      4.04 o 
 -12   3  11        6.97       99.88     92.43 o 
 -11   3  11       24.18       22.34      5.65 o 
 -10   3  11       61.97       48.19      6.79 o 
  -9   3  11       16.08       14.10      4.63 o 
  -8   3  11        9.98       17.69      4.99 o 
  -7   3  11      122.48      105.50     17.38 o 
  -6   3  11      113.49       93.54      8.92 o 
  -5   3  11      354.90      335.47     24.13 o 
  -4   3  11       14.47       17.76      3.17 o 
  -3   3  11       27.21       27.01      3.74 o 
  -2   3  11      282.02      276.52     12.01 o 
  -1   3  11      173.70      163.24      7.42 o 
   0   3  11       12.50        8.84      2.75 o 
   1   3  11       22.46       23.02      4.26 o 
   2   3  11       83.72       78.43      6.35 o 
   3   3  11       11.82       15.92      4.13 o 
   4   3  11        1.42        3.57      2.67 o 
   5   3  11        1.49        4.15      4.20 o 
   6   3  11       17.72        7.19      6.50 o 
 -12   4  11        1.77      104.54    114.90 o 
 -11   4  11       19.30       21.26      9.79 o 
 -10   4  11       27.20       22.79      5.43 o 
  -9   4  11        6.90        5.21      2.99 o 
  -8   4  11        5.49        8.52      3.54 o 
  -7   4  11        0.53        4.40      4.43 o 
  -6   4  11       76.15       66.51     10.56 o 
  -5   4  11       63.00       59.02      9.49 o 
  -4   4  11        5.10       11.85      2.68 o 
  -3   4  11        8.99       15.42      2.68 o 
  -2   4  11       75.84       84.77      7.40 o 
  -1   4  11       11.36       12.77      3.64 o 
   0   4  11        4.48        2.96      2.60 o 
   1   4  11        0.32        0.00      3.13 o 
   2   4  11       89.31       91.56      6.63 o 
   3   4  11       40.19       45.04      5.21 o 
   4   4  11        4.99        2.96      2.60 o 
   5   4  11        9.36        6.48      6.42 o 
 -11   5  11        2.01       76.67     96.02 o 
 -10   5  11        4.42       11.01      5.81 o 
  -9   5  11       15.91       23.07      5.37 o 
  -8   5  11       16.13       19.52      5.12 o 
  -7   5  11       36.00       28.71      8.80 o 
  -6   5  11       46.33       41.61     10.17 o 
  -5   5  11       32.99       32.34      5.79 o 
  -4   5  11      148.22      147.31     19.07 o 
  -3   5  11       35.99       47.95     11.24 o 
  -2   5  11       57.86       45.29      9.64 o 
  -1   5  11       66.00       63.51     12.17 o 
   0   5  11       35.36       31.62      5.89 o 
   1   5  11        3.40        3.01      3.52 o 
   2   5  11       58.97       66.85      4.74 o 
   3   5  11        1.83        3.49      3.59 o 
   4   5  11       11.19       10.41      6.80 o 
 -10   6  11        5.95       11.31      5.66 o 
  -9   6  11        8.41        9.40      3.41 o 
  -8   6  11        2.31        7.31      3.16 o 
  -7   6  11        2.03        4.50      2.70 o 
  -6   6  11        0.03        3.67      2.39 o 
  -5   6  11       61.30       70.51     11.93 o 
  -4   6  11        6.30       13.51      4.31 o 
  -3   6  11        1.41        1.22      3.67 o 
  -2   6  11       32.55       33.80      7.49 o 
  -1   6  11        0.25        2.60      2.90 o 
   0   6  11       17.85       23.24      7.95 o 
   1   6  11       18.10       21.07      5.53 o 
   2   6  11       33.35       30.28      6.63 o 
   3   6  11        2.12        3.48      3.62 o 
   4   6  11        4.12        1.70      4.97 o 
  -9   7  11       10.39       21.41      8.26 o 
  -8   7  11       23.68       29.21      9.48 o 
  -7   7  11        3.20        7.37      3.44 o 
  -6   7  11        1.63        6.54      2.87 o 
  -5   7  11       14.06       21.91      4.59 o 
  -4   7  11        0.24        0.46      3.82 o 
  -3   7  11       12.14       17.43      8.26 o 
  -2   7  11        0.40        4.13      3.06 o 
  -1   7  11       66.84       70.23     11.63 o 
   0   7  11       28.04       32.88      9.33 o 
   1   7  11        9.82       13.30      7.03 o 
   2   7  11        3.97        5.81      5.35 o 
  -7   8  11       12.93       18.81      7.49 o 
  -6   8  11        5.01       14.09      4.20 o 
  -5   8  11        1.50        2.75      3.67 o 
  -4   8  11       23.65       25.08      9.33 o 
  -3   8  11        6.10        8.99      3.46 o 
  -2   8  11        0.00        5.20      2.90 o 
  -1   8  11        2.68       10.86      5.20 o 
   0   8  11        0.55        6.27      3.82 o 
   1   8  11       10.62       26.45      9.02 o 
 -12   0  12      125.80      120.19     17.00 o 
 -11   0  12       14.10       14.99      7.19 o 
 -10   0  12       27.70       26.31      8.72 o 
  -9   0  12        6.38        3.52      3.21 o 
  -8   0  12       15.71       14.68      6.27 o 
  -7   0  12      117.12      101.23     13.48 o 
  -6   0  12      228.38      192.35     19.17 o 
  -5   0  12        0.35        3.06      3.06 o 
  -4   0  12        1.14        2.29      2.75 o 
  -3   0  12      233.79      230.51     13.10 o 
  -2   0  12      264.44      251.28     13.96 o 
  -1   0  12      109.55      107.10     11.71 o 
   0   0  12      158.62      170.91     11.37 o 
   1   0  12      416.00      451.79     20.41 o 
   2   0  12       31.07       37.39      5.33 o 
   3   0  12        0.39        0.00      3.98 o 
   4   0  12        0.66        0.00      3.98 o 
   5   0  12        8.20        2.14      5.81 o 
 -12   1  12       41.96       32.52      7.31 o 
 -11   1  12       10.48       13.03      4.99 o 
 -10   1  12       56.39       48.83      6.90 o 
  -9   1  12        0.37        1.32      2.37 o 
  -8   1  12       18.96       19.80      5.02 o 
  -7   1  12       43.97       33.95      5.40 o 
  -6   1  12       73.79       66.66      7.52 o 
  -5   1  12       43.82       38.64      5.46 o 
  -4   1  12       78.63       67.35      7.31 o 
  -3   1  12       26.41       25.81      3.81 o 
  -2   1  12        8.10        9.92      2.78 o 
  -1   1  12        0.72        2.67      2.23 o 
   0   1  12       11.83       13.27      3.03 o 
   1   1  12       29.67       35.16      3.71 o 
   2   1  12        0.59        1.22      2.30 o 
   3   1  12        1.10        2.40      3.29 o 
   4   1  12        0.00        0.00      2.70 o 
   5   1  12        0.30        0.00      3.13 o 
 -12   2  12        9.20       11.70      4.66 o 
 -11   2  12       46.62       37.58      8.49 o 
 -10   2  12        6.15        5.70      3.54 o 
  -9   2  12       29.77       27.66      6.27 o 
  -8   2  12        1.64        3.97      2.68 o 
  -7   2  12       56.93       48.83      6.73 o 
  -6   2  12        1.92        3.27      2.59 o 
  -5   2  12      221.41      201.53     13.69 o 
  -4   2  12        2.20        2.88      1.91 o 
  -3   2  12      156.74      158.27      8.90 o 
  -2   2  12        1.45        2.00      1.78 o 
  -1   2  12       30.15       32.64      3.63 o 
   0   2  12       30.50       36.31      3.81 o 
   1   2  12       77.97       72.98      6.23 o 
   2   2  12      108.95      123.31      8.01 o 
   3   2  12       15.00       16.22      3.97 o 
   4   2  12       26.68       34.73      4.99 o 
   5   2  12        0.02        0.00      4.13 o 
 -12   3  12        8.07        7.26      3.59 o 
 -11   3  12        6.72        2.28      2.13 o 
 -10   3  12        1.69        1.98      2.14 o 
  -9   3  12       17.81       22.72      5.65 o 
  -8   3  12      213.60      171.99     25.22 o 
  -7   3  12       61.87       45.52      6.42 o 
  -6   3  12        2.45        2.02      2.11 o 
  -5   3  12      178.77      169.84     12.87 o 
  -4   3  12        1.91        2.01      1.83 o 
  -3   3  12       93.14       87.69      6.58 o 
  -2   3  12      111.20      105.14      7.17 o 
  -1   3  12       42.92       38.73      3.82 o 
   0   3  12       25.38       24.75      4.29 o 
   1   3  12       14.17       15.53      3.29 o 
   2   3  12      169.26      178.78      9.75 o 
   3   3  12       28.50       36.64      5.02 o 
   4   3  12       18.68       15.81      4.30 o 
 -11   4  12        8.90        9.92      4.07 o 
 -10   4  12        0.03        2.59      1.81 o 
  -9   4  12        3.42        5.12      2.65 o 
  -8   4  12        1.66        5.03      2.93 o 
  -7   4  12        4.13        5.55      3.05 o 
  -6   4  12      130.55      122.64     11.56 o 
  -5   4  12        5.66        8.10      3.35 o 
  -4   4  12       22.34       28.09      4.23 o 
  -3   4  12        0.08        2.13      2.05 o 
  -2   4  12       51.48       49.73      5.99 o 
  -1   4  12       52.12       46.23      6.32 o 
   0   4  12       24.41       17.69      3.72 o 
   1   4  12       19.03       17.74      3.79 o 
   2   4  12       28.27       33.85      4.46 o 
   3   4  12       34.79       31.67      4.92 o 
   4   4  12        0.57        0.00      4.82 o 
 -10   5  12       12.61       14.78      5.05 o 
  -9   5  12        8.17        9.57      3.74 o 
  -8   5  12        2.83        5.55      3.67 o 
  -7   5  12        3.22        8.19      3.67 o 
  -6   5  12        0.21        1.50      2.01 o 
  -5   5  12        0.22        5.39      2.63 o 
  -4   5  12      122.99      126.54     14.62 o 
  -3   5  12        1.06        3.46      2.15 o 
  -2   5  12        3.01        5.35      5.05 o 
  -1   5  12       92.51       99.97      8.81 o 
   0   5  12       28.26       34.56      6.32 o 
   1   5  12       12.91       15.04      3.50 o 
   2   5  12       19.19       21.27      4.11 o 
   3   5  12       59.59       72.91      6.43 o 
  -9   6  12        2.09        7.37      2.98 o 
  -8   6  12        1.09        6.99      3.35 o 
  -7   6  12        7.02        7.20      3.22 o 
  -6   6  12        6.36        7.03      4.20 o 
  -5   6  12      109.88      109.93     19.60 o 
  -4   6  12       37.44       47.60      8.64 o 
  -3   6  12        8.14        8.26      6.12 o 
  -2   6  12        6.99        6.57      6.12 o 
  -1   6  12       29.28       30.74      7.49 o 
   0   6  12       25.88       29.06      9.33 o 
   1   6  12        8.96       12.54      7.19 o 
   2   6  12       18.70       21.36      6.03 o 
  -8   7  12        0.57        4.97      2.37 o 
  -7   7  12        3.96        5.81      2.70 o 
  -6   7  12        4.86       12.27      3.95 o 
  -5   7  12        1.27        4.42      2.37 o 
  -4   7  12       16.00       18.50      8.26 o 
  -3   7  12        4.25        5.96      4.89 o 
  -2   7  12        0.77        3.82      3.21 o 
  -1   7  12        0.50        6.12      3.06 o 
   0   7  12        2.26        7.03      3.98 o 
   1   7  12       29.35       33.80     11.16 o 
  -6   8  12        0.00        0.31      3.21 o 
  -5   8  12        0.51        2.90      4.28 o 
  -4   8  12        0.13        0.76      3.98 o 
  -3   8  12        4.63        6.73      7.03 o 
  -2   8  12        2.45       11.93      5.05 o 
 -12   1  13       19.98       20.63      6.13 o 
 -11   1  13       11.41       14.26      5.00 o 
 -10   1  13        1.56        3.94      3.07 o 
  -9   1  13       16.99       14.13      4.74 o 
  -8   1  13       16.58       19.56      5.09 o 
  -7   1  13        0.72        3.13      2.38 o 
  -6   1  13        2.08        5.17      2.85 o 
  -5   1  13        5.59        8.93      3.40 o 
  -4   1  13        6.49       10.24      3.61 o 
  -3   1  13      129.84      129.94      8.25 o 
  -2   1  13       16.85       15.40      3.25 o 
  -1   1  13      141.54      152.66      7.73 o 
   0   1  13       39.97       43.97      4.31 o 
   1   1  13      172.00      181.37      9.82 o 
   2   1  13        9.49        5.77      3.23 o 
   3   1  13        5.01        1.02      4.29 o 
   4   1  13        0.10        1.13      3.37 o 
 -11   2  13        0.06        1.16      2.31 o 
 -10   2  13        7.33       10.02      4.30 o 
  -9   2  13        3.94        5.43      2.92 o 
  -8   2  13        1.07        2.93      2.35 o 
  -7   2  13       88.12       76.45      8.41 o 
  -6   2  13        0.01        1.48      2.05 o 
  -5   2  13       42.82       35.34      5.41 o 
  -4   2  13       68.18       70.92      6.04 o 
  -3   2  13        0.74        2.13      2.06 o 
  -2   2  13       52.50       50.41      4.55 o 
  -1   2  13        4.05        5.28      2.78 o 
   0   2  13        1.09        3.68      2.74 o 
   1   2  13        2.04        2.09      2.42 o 
   2   2  13       11.62        8.66      3.36 o 
   3   2  13        0.01        0.00      3.44 o 
   4   2  13        2.10        0.00      3.44 o 
 -11   3  13        0.14        1.11      2.40 o 
 -10   3  13        1.67        2.14      2.09 o 
  -9   3  13       20.52       24.53      6.09 o 
  -8   3  13        2.04        5.80      3.19 o 
  -7   3  13        6.21        7.36      3.30 o 
  -6   3  13       10.64       16.23      4.74 o 
  -5   3  13       24.96       30.43      5.36 o 
  -4   3  13        0.10        3.24      1.76 o 
  -3   3  13       92.83       88.91      6.69 o 
  -2   3  13      107.15      105.81      7.34 o 
  -1   3  13        0.23        0.07      2.83 o 
   0   3  13       39.22       33.33      4.80 o 
   1   3  13       71.27       79.86      6.41 o 
   2   3  13       19.90       22.20      4.37 o 
   3   3  13       49.85       53.01      6.05 o 
 -10   4  13        0.08        4.28      2.57 o 
  -9   4  13       29.77       38.99      6.75 o 
  -8   4  13        2.33        5.60      3.01 o 
  -7   4  13        0.00        1.64      1.94 o 
  -6   4  13       38.31       38.46      6.00 o 
  -5   4  13        1.31        4.85      2.60 o 
  -4   4  13       64.13       61.94      7.30 o 
  -3   4  13       90.84       93.50      6.72 o 
  -2   4  13        0.02        2.45      2.74 o 
  -1   4  13        8.30       10.26      4.05 o 
   0   4  13        0.52        0.54      2.21 o 
   1   4  13       22.20       27.53      4.03 o 
   2   4  13        2.38        3.42      3.36 o 
   3   4  13        2.22        3.02      3.13 o 
 -10   5  13        1.25        6.10      3.52 o 
  -9   5  13        0.63        4.27      3.13 o 
  -8   5  13        4.61        6.90      2.90 o 
  -7   5  13       29.15       32.20      6.11 o 
  -6   5  13        2.87        8.86      3.55 o 
  -5   5  13        0.35        2.44      3.29 o 
  -4   5  13        0.13        5.56      4.20 o 
  -3   5  13        9.66       13.00      7.03 o 
  -2   5  13        9.16        7.34      4.74 o 
  -1   5  13       15.60       21.70      5.25 o 
   0   5  13       14.17       16.47      4.34 o 
   1   5  13       14.23       19.36      3.87 o 
   2   5  13       28.78       32.01      4.82 o 
  -8   6  13        0.61        2.80      2.00 o 
  -7   6  13        3.90        9.70      5.96 o 
  -6   6  13        0.10        3.29      2.49 o 
  -5   6  13        8.10       16.92      5.35 o 
  -4   6  13       10.54        9.94      6.42 o 
  -3   6  13        8.60        5.50      5.66 o 
  -2   6  13        6.78        7.49      6.73 o 
  -1   6  13        0.00        2.60      2.75 o 
   0   6  13        0.35        0.31      3.67 o 
   1   6  13        3.90        8.26      5.81 o 
  -6   7  13        2.22        5.53      2.40 o 
  -5   7  13        4.07       10.55      6.42 o 
  -4   7  13        0.86        2.60      4.43 o 
  -3   7  13        0.38        1.53      4.59 o 
  -2   7  13       18.28       18.35      9.48 o 
  -1   7  13       35.42       44.36      9.48 o 
 -11   0  14        0.18        2.45      3.98 o 
 -10   0  14       28.17       22.94      8.72 o 
  -9   0  14       57.75       38.55      9.03 o 
  -8   0  14       35.70       22.64      8.57 o 
  -7   0  14      221.46      212.50     21.31 o 
  -6   0  14        5.05        9.17      4.89 o 
  -5   0  14      346.68      354.91     29.03 o 
  -4   0  14      105.89       97.37     13.17 o 
  -3   0  14      463.58      491.54     22.41 o 
  -2   0  14       17.88       19.69      6.58 o 
  -1   0  14      107.92      114.32      9.63 o 
   0   0  14       18.58       29.21      5.32 o 
   1   0  14      156.36      149.34     16.24 o 
   2   0  14        7.02        7.34      6.12 o 
   3   0  14        0.01        0.00      4.74 o 
 -11   1  14        0.48        2.30      2.89 o 
 -10   1  14        0.03        1.75      2.60 o 
  -9   1  14        2.44        1.60      2.66 o 
  -8   1  14       59.40       45.65      6.60 o 
  -7   1  14        8.01        8.45      3.66 o 
  -6   1  14       14.49       14.61      4.40 o 
  -5   1  14        6.90       10.13      3.56 o 
  -4   1  14       86.15       92.17      9.13 o 
  -3   1  14       29.98       30.08      4.25 o 
  -2   1  14       63.37       58.44      5.05 o 
  -1   1  14       17.52       21.92      3.38 o 
   0   1  14        0.34        0.86      2.33 o 
   1   1  14       16.32       16.72      4.10 o 
   2   1  14        0.01        0.00      3.31 o 
 -11   2  14        1.13        5.54      3.28 o 
 -10   2  14        2.90        0.92      2.54 o 
  -9   2  14        0.81        3.02      2.60 o 
  -8   2  14      130.34      111.93     10.91 o 
  -7   2  14        3.19        7.52      3.40 o 
  -6   2  14       68.00       62.09      7.62 o 
  -5   2  14       37.26       34.32      5.45 o 
  -4   2  14       24.48       25.99      4.24 o 
  -3   2  14       34.36       42.75      5.00 o 
  -2   2  14       65.86       66.69      5.11 o 
  -1   2  14        1.95        6.13      2.56 o 
   0   2  14       12.68       13.21      4.41 o 
   1   2  14        0.83        0.81      2.97 o 
   2   2  14       22.37       21.71      4.03 o 
 -10   3  14        0.69        4.63      4.05 o 
  -9   3  14       25.80       26.44      6.65 o 
  -8   3  14       36.20       35.79      6.26 o 
  -7   3  14       28.15       29.27      6.36 o 
  -6   3  14        0.62        2.50      2.26 o 
  -5   3  14       29.28       33.82      5.66 o 
  -4   3  14      134.96      144.13      8.87 o 
  -3   3  14       60.54       75.32      5.33 o 
  -2   3  14        2.91        6.11      2.03 o 
  -1   3  14        0.85        1.35      2.13 o 
   0   3  14       27.45       26.39      4.22 o 
   1   3  14       10.60       13.55      3.95 o 
   2   3  14        5.61        7.17      3.24 o 
  -9   4  14       31.61       39.14      6.53 o 
  -8   4  14        3.08        4.67      2.72 o 
  -7   4  14       34.18       43.19      6.53 o 
  -6   4  14        4.42       13.26      4.53 o 
  -5   4  14       16.66       24.84      6.12 o 
  -4   4  14        1.10        2.89      2.37 o 
  -3   4  14        5.44       10.45      2.17 o 
  -2   4  14        1.16        3.49      3.21 o 
  -1   4  14        2.75        6.40      4.82 o 
   0   4  14        4.02        4.47      2.89 o 
   1   4  14        5.74        4.88      2.79 o 
  -8   5  14        0.21        6.06      4.66 o 
  -7   5  14        1.70        5.81      2.80 o 
  -6   5  14       10.10       20.08      6.88 o 
  -5   5  14        0.10        4.15      2.60 o 
  -4   5  14       22.12       32.36      6.27 o 
  -3   5  14       14.20       14.68      7.19 o 
  -2   5  14       25.27       29.52      7.03 o 
  -1   5  14        0.13        4.59      3.82 o 
   0   5  14       10.47       13.79      4.92 o 
  -7   6  14        8.11       11.93      4.54 o 
  -6   6  14        3.43        8.12      3.90 o 
  -5   6  14        3.60        4.74      4.59 o 
  -4   6  14        2.83        6.57      5.50 o 
  -3   6  14        0.28        1.53      4.13 o 
  -2   6  14        0.41        0.15      3.52 o 
 -10   1  15        0.19        2.67      2.98 o 
  -9   1  15       36.99       35.69      6.29 o 
  -8   1  15        7.51       11.89      4.31 o 
  -7   1  15       56.26       55.70      7.19 o 
  -6   1  15        3.17        9.14      3.39 o 
  -5   1  15       76.53       86.69      9.09 o 
  -4   1  15       24.04       27.87      5.03 o 
  -3   1  15        0.78        4.29      2.20 o 
  -2   1  15        1.71        3.58      2.49 o 
  -1   1  15        6.50       11.26      3.02 o 
   0   1  15        7.56        6.54      4.22 o 
   1   1  15        4.12        2.22      4.41 o 
  -9   2  15        1.07        4.74      2.70 o 
  -8   2  15        0.73        4.98      3.52 o 
  -7   2  15        0.04        2.88      2.29 o 
  -6   2  15        0.09        2.66      1.83 o 
  -5   2  15        5.76        9.44      3.29 o 
  -4   2  15       83.47       84.66      9.26 o 
  -3   2  15        2.82        4.50      2.14 o 
  -2   2  15        1.37        2.04      3.51 o 
  -1   2  15       30.03       32.77      4.75 o 
   0   2  15        8.67        9.68      3.70 o 
  -9   3  15       12.99       24.04      6.29 o 
  -8   3  15        6.19        7.97      3.51 o 
  -7   3  15       15.45       25.98      5.29 o 
  -6   3  15        0.20        2.39      2.35 o 
  -5   3  15        0.21        6.52      2.68 o 
  -4   3  15        0.01        3.87      1.98 o 
  -3   3  15       65.16       77.55      6.62 o 
  -2   3  15        2.85        6.02      2.91 o 
  -1   3  15       11.10       10.34      4.45 o 
   0   3  15        5.14        4.73      4.03 o 
  -8   4  15        0.03        4.03      2.42 o 
  -7   4  15        8.27       16.96      5.28 o 
  -6   4  15        0.24        4.84      2.43 o 
  -5   4  15        3.13       10.30      3.94 o 
  -4   4  15        1.62        7.03      2.26 o 
  -3   4  15        0.52        4.39      2.43 o 
  -2   4  15        0.31        4.66      2.71 o 
  -1   4  15        1.35        0.00      8.71 o 
  -6   5  15       11.38       16.47      5.89 o 
  -5   5  15       22.15       29.02      5.09 o 
  -4   5  15       22.37       29.51     10.09 o 
  -3   5  15        8.79       25.53      8.10 o 
  -8   0  16        7.44       12.38      5.35 o 
  -7   0  16        8.70       12.39      5.05 o 
  -6   0  16       12.18       18.35      7.03 o 
  -5   0  16        2.93        8.26      4.59 o 
  -4   0  16       66.63       76.96     11.93 o 
  -3   0  16       14.49       13.24      7.65 o 
  -2   0  16        9.71       11.18      7.65 o 
  -1   0  16       22.49       29.10      9.71 o 
  -8   1  16       12.30       18.66      5.18 o 
  -7   1  16       13.45       18.88      4.97 o 
  -6   1  16        1.44        5.74      2.54 o 
  -5   1  16       21.74       26.53      4.43 o 
  -4   1  16       15.90       22.63      5.25 o 
  -3   1  16       14.54       22.41      4.00 o 
  -2   1  16        0.33        1.24      3.07 o 
  -1   1  16        3.22        0.32      5.37 o 
  -8   2  16       42.75       49.06      7.57 o 
  -7   2  16        3.23        9.77      3.56 o 
  -6   2  16        5.53        9.26      3.33 o 
  -5   2  16       14.97       24.60      4.77 o 
  -4   2  16       23.43       29.82      4.79 o 
  -3   2  16       68.27       84.94      7.20 o 
  -2   2  16        0.44        3.19      3.75 o 
  -7   3  16        2.55        7.45      3.36 o 
  -6   3  16        6.58        9.36      3.51 o 
  -5   3  16       15.15       21.91      4.36 o 
  -4   3  16        0.56        5.03      2.06 o 
  -3   3  16        2.78        7.24      3.54 o 
                                                 
